# Supplementary material for: Gene-Metabolite Networks of Volatile Metabolism in Airen and Tempranillo Grape Cultivars Revealed a Distinct Mechanism of Aroma Bouquet Production
Source: Front Plant Sci. 2016 Oct 27;7:1619. doi: 10.3389/fpls.2016.01619 (PMC5082229; doi:10.3389/fpls.2016.01619)
Supplement: Supplementary file 2 [file DataSheet1.xlsx]

## Sheet: Supplementary table 1
Genscope nomenclature or Genbank number	Nickname	Primer name	Sequence	Tm(ºC)
GSVIVT01032007001	GS24	10F	TTGTTGGACCACGACTACCA	58
		10R	CCGAATTCCACTGGGATAGA
GSVIVT00003784001	GS13	20F	GTAGGCCACCATCTGCTTCT	58
		20R	TTGGTAGTCGTGGTCCAACA
GSVIVT01032018001	GS23	9F	ACATGGCCTCTTCATTTTGG	58
		9R	GGCAGCTACCACTGGGAGTA
GSVIVT01032025001	GS9	11F	GGAGTGGGGAACCTATTCCT	58
		11R	CATGTCCTCAATTCGTGCAT
GSVIVT01032023001	GS8	8F	GTTTTCGGAACAGCCTCATC	58
		8R	CACTTAGCTTCCCACGAGGT
GSVIVT01032019001	GS10	14F	GCATTGGATCACCCTCAAAA	58
		14R	CACCATCCAATGGCATATCA
GSVIVT00024688001	GS27	32F	GAGCGACATGGCATCCTTAT	58
		32R	CACCATCCTCAATTGCACTC
GSVIVT00024686001	GS28	33F	AAGTGGGGGAGTGAACAAGA	58
		33R	GGTATAGCTCCATGGCTCGT
GSVIVT01025344001	GS22	30F	TTGAGGCATTTGTGGAGGAG	58
		30R	GGAATCCTTCCTCGGTTGAC
GSVIVT00024691001	GS26	31F	AAGTGGGGGAGTGAACAAGA	58
		31R	AGAACATCTAGCAGGGGGAAA
GSVIVT01032149001	GS7	7F	TCATGCTGCTGGTGTGAAAC	58
		7R	TTCGGATTCTAGTGGGGAGA
GSVIVT01032005001	GS11	16F	TCCATGGGGAATCAGAAAAC	58
		16R	AGCATCCCATTCAAAGTCGT
GSVIVT01032014001	GS12	17F	GAGAATGGCTTGGCTACTGC	58
		17R	AATGCTTTGGGTATCGCTTT
GSVIVT00003790001	GS14	21F	CATACCACCGTGGACATTTG	58
		21R	GATGGCAAAAACCACCAAGT
GSVIVT01030881001	GS15	22F	TGCTCCAGGAGAAATACAACG	58
		22R	AGCATGTTATGGGCTGCAAT
GSVIVT00022347001	GS16	23F	CAAGGGCAAACTCTTTTTGG	58
		23R	ATTGACCATGCGAAGTACCC
GSVIVT01008398001	GS17	24F	TGATAAGCCGAAACCCAAAG	58
		24R	CCTTTTTGTGTCATGCAATCC
GSVIVT00017795001	GS18	25F	CCTTCCTTTGGCACTTGAGA	58
		25R	TGCCACAATGTAAGGCTCTG
GSVIVT01003999001	GS32	39F	TTGCTTTGCAAGTTTTGGTG	58
		39R	CTCAGCCCATTCACAATCAAC
GSVIVT00004181001	GS33	40F	TTGCTTTGCAAGTTTTGGTG	58
		40R	CTCAGCCCATTCACAATCAA
GSVIVT01014551001	GS20	28F	TGAGGACAAAGATGCTGCAC	58
		28R	AGATGAAGCATCCCGCAATA
GSVIVT01012191001	GS2	2F	CGGAAGATTCATCGGTTTGT	58
		2R	TAGGTGGTAATGGTCCACAGC
GSVIVT00030067001	GS4	4F	TCGGAAGATTCATCGGTTTG	58
		4R	AGGTGGTAATGGTCCACAGC
GSVIVT01012192001	GS1	1F	GCTGTGGACCATTACCACCT	58
		1R	CCAGCCATCCATTGTATTTGT
GSVIVT00030066001	GS3	3F	GCTGTGGACCATTACCACCT	58
		3R	CCAGCCATCCATTGTATTTG
GSVIVT01028006001	GS31	36F	AACATTGAACGACACTGCAA	58
		36R	GATTCGGCCGTCTTTGGT
GSVIVT01028001001	GS29	34F	CATGGAGCTACTGGGGACAT	58
		34R	CTTCAAGCGCCTGTGGTAG
GSVIVT01028004001	GS30	35F	TCCACAGCGATACACCACA	58
		35R	TATGGCTCTGATGGGGAGTT
GSVIVT01012650001	GS5	5F	AGGGATGGCAGTACTGGAGA	58
		5R	GTTCTTGGGGAATGTCGAAG
GSVIVT00006898001	GS6	6F	ACCCTTCAGCAACTCCACAG	58
		6R	TCCAGGTTCACACAAGGAGA
GSVIVT01014399001	GS19	26F	CTCTTTGGAGCAGCCACTTC	58
		26R	CTTCGCCAAGCCTTCCTCTA
GSVIVT01014400001	GS25	27F	AATATTGCCTGGGTGTTGGA	58
		27R	TTGGAACCCCATCTCTTTCTC
GSVIVT01034947001	GS21	29F	TCTTCAATGGAAGCTGCTGA	58
		29R	CTATTCCCATCCGGAACACA
18S rRNA gene		18S-F	CCTACGATAGCTCCGGAAAA	58
		18S-R	GCCCCTTTATGTCCATTCAA
GSVIVT00028786001	CCD1	1-CCD-F	GGCACAGGAGTAGTGGTGGT	58
		1-CCD-R	CTCCGGAAGATACCCAATGA
GSVIVT00013949001	CCD4	2-CCD-F	GGGAAGAAGGGGATGAAGAG	58
		2-CCD-R	TTGAGCCCAACTCCAAATTC
GSVIVT00000988001	NCED1	3-CCD-F	TTTGTGCACGACGAGAAGAC	58
		3-CCD-R	TCTGCAATCTGACACCAAGC
GSVIVT00001163001	CCD4a	4-CCD-F	CCACACGGAATCTGGACTTT	58
		4-CCD-R	CCTGGTCCATACATCCTGCT
GSVIVT00032423001	CCD8	5-CCD-F	CAAAATTGTGGCAAGTGTGG	58
		5-CCD-R	GGAGATTGTGAAGCCTGAGC
GSVIVT00032434001	CCD1-1	6-CCD-F	ACAAGCCATCCTTCCTTCCT	58
		6-CCD-R	ATCCCACTCCTCCAAGGTCT
GSVIVT00020467001	NCED6	7-CCD-F	AAGCTTCTCCTGGCTTCTCC	58
		7-CCD-R	TGCAAGGGGAGAGGTTAATG
GSVIVT00001161001	CCD4b	8-CCD-F	ATCTGAAAACGGGGACAGTG	58
		8-CCD-R	CCTTTGCCACAAAGAATGGT
GSVIVT00028793001	CCD1-2	9-CCD-F	GCGGCAGATTAGAGAACGAG	58
		9-CCD-R	GGAGAGGCTGTGAAGAATCG
GSVIVT01018217001	CCD7	10-CCD-F	ATGGCTGCATTTTGGGATTA	58
		10-CCD-R	CTCAAATACCCATGCCCATC
GSVIVP00025918001	HPL1	1-HPLF	GCTACGTCATGCTCGACAAA	58
		1-HPLR	GTTTCGCCTCTTTGAAGCAC
GSVIVP00014710001	HPL2	2-HPLF	GAGAGGAAGCTTGCCACAAC	58
		2-HPLR	AGACTTCATCAGCGGCATCT
GSVIVP00036454001	HPL3	3-HPLF	ACCGTGTCCTTGCATTTCTC	58
		3-HPLR	GGATCTTTTCCGCAAATCAA
GSVIVP00036455001	HPL4	4-HPLF	TTGATTTGCGGAAAAGATCC	58
		4-HPLR	TACCAAGAATGGTGGGAAGG
GSVIVP00036456001	HPL5	5-HPLF	CTTCTTCCTCTCTTCCCCTCA	58
		5-HPLR	AGAACTGGTCACGGCCTTC
GSVIVP00036457001	HPL6	6-HPLF	CGAGGCAGACTTCAATGACA	58
		6-HPLR	TTGACGGTAAGGGAAAGGTG
GSVIVT01030549001	OMT1	OMT1F	CTCCGCATAGCCGATATCAT	58
GQ357167		OMT1R	GAGAGTTTCTCCGCCATCTG
GSVIVT01030545001	OMT2	OMT2F	ACAAAGGAGTGTCCCACGTC	58
GQ357168		OMT2R	GGCTCATAGCCATCTTCTCG
GSVIVT00036191001	OMT3	OMT3F	CAAGCTATTCCTGGGGACAA	58
KC517472.1		OMT3R	ACCGGCCTTCTTAAGGACAT
GSVIVT01023954001	OMT4	OMT4F	AATGGCTGCAGTGAAGTGTG	58
F6I0W6		OMT4R	TGAATATTCTCCGGCTCACC
GSVIVP00014303001	ADH1	ADH1F	GGTCAAGTCATCTGCTGCAA	58
AF194173		ADH1R	CGAAAATTCGAGGGAACAAA
GSVIVT01026510001	ADH2	ADH2F	GCGTTGAGTGTACCGGAAAT	58
AF194174		ADH2R	TTTCCACCACTGAAGGAAGG
GSVIVP00014300001	ADH3	ADH3F	AGAGGACTCTCAAGGGCACA	58
AF194175		ADH3R	TCCCCCTTCAGCATGTAGTC
GSVIVT00024672001	LOXA	LOXAF	GCAAATCAAAGGGACAACGCTGTATGG	58
D5FUD8		LOXAR	TGCTTCCACTGCGGCTTCC
GSVIVT00022801001	LOXC	LOXCF	TGGTGGAAGGAAGTCAGGGAAGAG	58
D5FUD9		LOXCR	TGGGCGGTTTGGGAGGTAGC
GSVIVT00013309001	LOXD	LOXDF	ACCCACCAAATCGTCCCACACTATG	58
G0T3G8-1		LOXDR	ACCTCTTCGTTGTCTGTCCACTCTG

## Sheet: Supplementary table 2
2010
		A1				A2				A3				A4				A5				A6				A7				A8				A9				A10				T1				T2
ID	Compound	Average		SD		Average		SD		Average		SD		Average		SD		Average		SD		Average		SD		Average		SD		Average		SD		Average		SD		Average		SD		Average		SD		Average		SD
1	Acetaldehyde	2.05899	±	1.74473		1.83123	±	1.04924		1.22982	±	0.399436		0.996895	±	0.228609		0.942707	±	0.0859992		1.38779	±	0.313273		1.1143	±	0.225811		1.06901	±	0.576308		1.00907	±	0.377418		1.22351	±	0.183384		2.08806	±	1.86318		1.88112	±	1.28447
2	Ethanol	0.0977589	±	0.0179421		0.572684	±	0.151985		0.371073	±	0.0425185		0.0545024	±	0.0144472		0.0846669	±	0.0257509		0.133136	±	0.0148442		0.588341	±	0.0550625		0.354938	±	0.234271		0.45166	±	0.030445		1.64976	±	0.126432		0.0607382	±	0.00592969		0.372931	±	0.0423056
3	Acetone	9.81746	±	2.15268		12.2211	±	1.51568		8.53072	±	0.532529		13.5826	±	1.55029		12.2851	±	2.8605		2.51434	±	0.501198		3.70617	±	0.323101		7.45057	±	5.47826		12.5401	±	2.044		14.5449	±	2.86495		11.3207	±	2.16737		11.2779	±	1.19359
4	2-propanol	1.65389	±	1.29024		2.3762	±	2.8831		4.02265	±	3.49024		4.09379	±	4.56341		1.24951	±	1.41878		1.0119	±	0.407506		1.2651	±	1.35879		0.603432	±	0.62381		0.852468	±	0.188625		1.29091	±	1.01512		2.53705	±	2.59012		2.78932	±	3.24877
5	Ethyl ether	0.195388	±	0.0461878		0.277754	±	0.041426		0.233133	±	0.0391995		0.140995	±	0.0283555		6.65598	±	2.03906		0.0684871	±	0.020193		0.120452	±	0.00282098		0.151701	±	0.131397		0.168073	±	0.0156759		0.111509	±	0.0210342		0.178414	±	0.0520238		0.218769	±	0.00684337
6	2-methyl-2-propanol	0.0967365	±	0.0356222		0.090651	±	0.0165822		0.116014	±	0.0108465		0.0906412	±	0.0237313		0.0842845	±	0.0286196		0.129325	±	0.0128001		0.122865	±	0.0194728		0.0729983	±	0.0404497		0.103357	±	0.00819666		0.0946115	±	0.0202345		0.0666634	±	0.0259275		0.115888	±	0.0235934
7	Ethyl acetate	6.87432	±	0.801437		6.89995	±	0.079355		5.51381	±	0.564873		8.5807	±	0.591458		5.98784	±	0.528438		2.98446	±	0.292145		6.17747	±	1.05594		6.72927	±	4.03401		8.54191	±	0.382608		9.34851	±	0.928227		8.11591	±	1.32887		8.4921	±	0.620499
8	2-methyl-2-butanol	0.151376	±	0.0380117		0.139446	±	0.012251		0.190481	±	0.00836319		0.155493	±	0.0127283		0.150358	±	0.0221772		0.197138	±	0.0268131		0.200565	±	0.0217361		0.144244	±	0.0661247		0.176286	±	0.0123685		0.177139	±	0.0228329		0.12273	±	0.0369169		0.148878	±	0.0204642
9	1-butanol	0.634843	±	0.486459		0.353624	±	0.0352699		0.907184	±	0.349112		0.66414	±	0.171832		0.327547	±	0.167417		1.08932	±	1.01747		1.06531	±	0.999097		0.471667	±	0.385718		0.510979	±	0.13158		0.916948	±	0.473116		0.2217	±	0.115326		0.287667	±	0.163852
10	1-penten-3-ol	0.530207	±	0.177853		0.644213	±	0.168		0.974332	±	0.141544		0.767158	±	0.0983583		0.603146	±	0.189762		1.00929	±	0.0647944		0.939217	±	0.0927496		0.503137	±	0.391948		0.844441	±	0.0285232		0.598222	±	0.0653768		0.354297	±	0.146994		0.415969	±	0.0980001
11	Pentanal	0.417738	±	0.125892		0.413409	±	0.149792		0.334809	±	0.127484		0.598685	±	0.129844		0.828863	±	0.285249		0.856109	±	0.240536		1.30951	±	0.161107		0.702346	±	0.452085		0.998376	±	0.171589		1.27197	±	0.278897		0.447182	±	0.226857		0.280041	±	0.0309324
12	2-ethylfuran	0.768951	±	0.106495		0.607393	±	0.307637		0.825952	±	0.158414		1.19735	±	0.264749		1.15348	±	0.0554459		0.839914	±	0.192956		1.01825	±	0.0237382		0.608847	±	0.42717		0.763055	±	0.0827263		0.847875	±	0.06764		1.11347	±	0.197596		0.365304	±	0.187298
13	3-methylbutanol	0.1671	±	0.0473666		1.03995	±	0.227815		0.815047	±	0.172529		0.149661	±	0.0453197		0.0929715	±	0.0217194		0.154511	±	0.0108497		0.744455	±	0.0516348		0.469979	±	0.39385		0.508508	±	0.199717		5.29099	±	0.517503		0.158045	±	0.0543704		0.810515	±	0.164046
14	2-methylbutanol	0.181655	±	0.0772781		0.914279	±	0.168865		0.5515	±	0.189242		0.06751	±	0.0360545		0.0443544	±	0.045162		0.126871	±	0.125941		0.736059	±	0.0895896		0.499167	±	0.434507		0.499716	±	0.271577		7.00725	±	1.45628		0.143805	±	0.0649493		1.12844	±	0.247462
15	(E)-2-pentenal	0.535204	±	0.097913		0.848969	±	0.0757649		1.01436	±	0.0798882		1.11032	±	0.141482		0.797764	±	0.515828		0.89378	±	0.301057		1.04231	±	0.0834288		0.346932	±	0.303145		0.64286	±	0.126608		0.75698	±	0.0835144		0.636304	±	0.0869558		0.546088	±	0.0738995
16	1-pentanol	1.31554	±	0.937886		1.52159	±	0.387736		0.960356	±	0.364837		0.688639	±	0.292349		0.640928	±	0.440522		1.05207	±	0.196514		1.21276	±	0.128542		0.384492	±	0.349009		0.838949	±	0.0921913		0.79367	±	0.136436		0.62364	±	0.30368		1.29207	±	0.506907
17	(Z)-3-hexenal	0.156702	±	0.0291998		0.0993063	±	0.0397247		0.197372	±	0.0732513		0.792558	±	0.471722		1.04453	±	0.605143		1.57123	±	0.24228		2.04389	±	0.757829		1.28354	±	1.02604		1.78269	±	0.965829		1.46542	±	0.33211		0.14536	±	0.0274096		0.158591	±	0.00916444
18	Hexanal	0.0863137	±	0.0253421		0.121475	±	0.0712722		0.0911243	±	0.0316977		0.383356	±	0.197321		0.680225	±	0.23291		1.02385	±	0.0696689		1.27554	±	0.443004		0.986435	±	0.418676		1.27067	±	0.135602		0.831318	±	0.182998		0.147796	±	0.0451633		0.131541	±	0.0225318
19	(E)-2-hexenal	0.267779	±	0.0343345		0.259944	±	0.060188		0.276749	±	0.0791231		0.646339	±	0.0551452		0.864938	±	0.0590231		1.0094	±	0.0926396		1.00079	±	0.0290942		0.660468	±	0.232337		1.0781	±	0.207461		1.03715	±	0.0403436		0.302395	±	0.124646		0.196199	±	0.0276519
20	(E)-2-hexen-1-ol	0.101229	±	0.0991427		0.171698	±	0.182504		0.942493	±	0.603727		0.140977	±	0.156104		0.318886	±	0.449309		2.08705	±	2.98696		0.686155	±	0.795234		1.65399	±	2.22284		3.59863	±	2.76614		4.41867	±	1.04878		0.0148094	±	0.0156245		0.752602	±	0.943071
21	1-hexanol	0.311157	±	0.0862393		0.741191	±	0.0798925		1.0334	±	0.161062		0.428345	±	0.024918		0.717774	±	0.038921		1.81425	±	0.18001		1.33305	±	1.08252		1.98376	±	1.04859		1.97679	±	1.60043		1.89619	±	1.57488		0.484852	±	0.369497		3.22176	±	0.375729
22	Heptanal	0.291141	±	0.0364345		0.358867	±	0.101519		0.231705	±	0.222606		0.70343	±	0.15021		0.944455	±	0.12911		1.09064	±	0.137046		1.41639	±	0.158718		0.962006	±	0.303147		1.06012	±	0.131376		1.42223	±	0.0843553		0.311869	±	0.0883033		0.338528	±	0.031389
23	(E,E)-2,4-hexadienal	0.134367	±	0.0357913		0.1277	±	0.113965		0.0929742	±	0.0287377		0.54489	±	0.106908		0.730119	±	0.10745		0.882869	±	0.459419		0.983129	±	0.127883		0.53524	±	0.464688		1.01429	±	0.194653		0.913998	±	0.136168		0.171854	±	0.11201		0.119784	±	0.0346638
24	(E)-2-heptenal	0.38582	±	0.167385		0.591943	±	0.163113		0.285783	±	0.160198		0.555084	±	0.240497		0.519315	±	0.275475		0.670799	±	0.126573		0.823709	±	0.186945		0.718089	±	0.604251		1.06763	±	0.189081		1.46007	±	0.139881		0.373101	±	0.0591309		0.460698	±	0.155775
25	1-octen-3-ol	0.77876	±	0.269722		1.11399	±	0.4455		0.69752	±	0.266677		0.542636	±	0.226893		0.638467	±	0.27504		0.781086	±	0.0926003		0.928892	±	0.0813366		1.03822	±	0.57433		1.22854	±	0.249449		1.62873	±	0.185661		0.478472	±	0.113223		0.609073	±	0.179307
26	2-pentylfuran	0.843875	±	0.0938059		1.06651	±	0.0976396		0.858793	±	0.0395583		1.03025	±	0.0345556		1.23636	±	0.310079		0.595088	±	0.0720353		0.860043	±	0.0745858		0.559263	±	0.105066		0.581401	±	0.0263505		0.793327	±	0.250115		0.932042	±	0.119511		1.04209	±	0.0238643
27	2-octanol	1.31519	±	0.282128		0.922781	±	0.230872		1.30282	±	0.342482		1.11241	±	0.0972838		0.759935	±	0.653074		1.64321	±	0.265976		1.32315	±	0.121825		0.918694	±	0.617926		1.0566	±	0.232646		1.09437	±	0.160924		1.43855	±	0.542782		1.5185	±	0.379268
28	(E,E)-2,4-heptadienal	0.6467	±	0.0629043		0.933215	±	0.0769039		0.758067	±	0.12761		1.83458	±	0.216862		1.54294	±	0.42152		1.31389	±	0.0495904		1.91519	±	0.323116		0.676383	±	0.484101		1.05199	±	0.0917324		1.12273	±	0.144162		0.953549	±	0.0196675		0.653961	±	0.0386343
29	Limonene	2.57955	±	2.00236		2.00321	±	0.901178		1.61934	±	0.614074		1.63649	±	0.475458		1.03949	±	0.535885		1.11107	±	0.50763		1.79832	±	1.21577		4.24643	±	5.39341		5.27416	±	3.74256		1.52786	±	0.583629		5.1768	±	4.60938		1.46683	±	1.30743
30	Benzylalcohol	1.15368	±	0.231357		0.926743	±	0.18698		0.924725	±	0.33903		0.966812	±	0.0677432		0.75778	±	0.144733		1.50972	±	0.231295		1.045	±	0.185651		0.381144	±	0.33013		0.796505	±	0.114711		0.910146	±	0.134368		0.946388	±	0.0995162		2.15828	±	0.215578
31	Unknown 25.22 (furan)	17.5439	±	2.62455		14.0531	±	1.72709		14.0871	±	3.10133		6.04224	±	1.59297		3.81298	±	0.990865		2.11693	±	0.234072		2.56534	±	0.322484		1.20038	±	0.310616		1.29825	±	0.180294		2.50462	±	0.688321		1.95012	±	0.431803		1.21817	±	0.0587739
32	Phenylacetaldehyde	0.326152	±	0.041005		0.385253	±	0.14976		0.362768	±	0.116383		1.03114	±	1.02442		0.792964	±	0.335452		10.8648	±	15.535		3.54592	±	1.6707		2.47114	±	1.39741		3.31212	±	0.999249		2.63462	±	0.948044		0.316096	±	0.124424		0.393339	±	0.105003
33	(E)-2-octenal	0.427532	±	0.080277		0.682075	±	0.0963388		0.409053	±	0.184611		0.874757	±	0.204247		0.928171	±	0.326932		0.749212	±	0.0827204		1.09419	±	0.144582		1.06423	±	0.289333		0.933358	±	0.141209		1.3316	±	0.175271		0.488436	±	0.119827		0.524399	±	0.013126
34	Salicylaldehyde	0.926739	±	0.246508		0.842668	±	0.0736089		0.961229	±	0.204266		0.970797	±	0.272782		0.921159	±	0.216005		1.79526	±	1.34325		1.07495	±	0.0911453		1.2458	±	0.268443		0.944414	±	0.116881		1.09596	±	0.0915108		0.797358	±	0.26849		0.957288	±	0.143535
35	1-octanol	1.27793	±	0.31894		1.18457	±	0.301801		1.15776	±	0.442781		1.24875	±	0.486675		1.4	±	0.207537		1.84857	±	0.195546		1.64574	±	0.16395		1.47757	±	0.390172		1.46331	±	0.247403		1.33917	±	0.281172		1.74739	±	1.10223		1.41214	±	0.218714
36	(Z)-linalool oxide	2.65431	±	0.218524		1.91278	±	0.27397		2.44225	±	0.184298		1.46304	±	0.13761		0.904021	±	0.187401		0.773952	±	0.00981672		0.816416	±	0.0797755		0.488441	±	0.356038		0.793094	±	0.0761327		1.09294	±	0.0622521		0.942269	±	0.146092		0.912917	±	0.0741241
37	(E)-linalool oxide	2.7071	±	0.305376		1.94168	±	0.293144		2.22299	±	0.119732		1.3786	±	0.107733		0.841106	±	0.167999		0.747675	±	0.0280864		0.804308	±	0.0936002		0.548936	±	0.172268		0.748924	±	0.0417388		1.06901	±	0.0589062		0.928044	±	0.123089		0.900848	±	0.100931
38	2-ethylhexanoic acid	2.51844	±	1.42946		1.75931	±	0.610575		2.92143	±	2.04436		1.80313	±	0.534305		1.92707	±	0.247786		2.58922	±	0.700078		1.39729	±	0.474538		1.34197	±	0.812309		2.35002	±	0.893456		2.10481	±	0.972954		1.78063	±	0.972195		1.92045	±	0.232907
39	Linalool	1.03375	±	0.398812		1.65741	±	2.07115		1.06274	±	0.338297		1.18331	±	0.262902		2.00679	±	1.25193		2.89594	±	1.8107		1.5897	±	0.314728		2.1431	±	1.59112		1.91417	±	1.06871		1.32967	±	0.15833		0.390003	±	0.196078		0.24437	±	0.237981
40	2-phenylethanol	0.54756	±	0.227307		0.444942	±	0.146323		0.396296	±	0.00925977		0.458915	±	0.148767		0.345858	±	0.0417123		0.735182	±	0.16642		0.820467	±	0.206687		0.909587	±	0.863415		1.01729	±	0.949209		9.92393	±	2.42658		0.814218	±	0.266994		2.27444	±	0.722873
41	(E)-2-nonenal	0.537209	±	0.193897		0.876601	±	0.344852		0.549689	±	0.355702		0.947093	±	0.25534		1.25872	±	0.0942911		1.2093	±	0.414593		1.3747	±	0.0954806		0.950931	±	0.242205		0.856906	±	0.0359664		1.58358	±	0.7574		0.507189	±	0.182489		0.460402	±	0.0664848
42	3-ethylbenzaldehyde	1.13082	±	0.163271		1.07785	±	0.240331		1.10119	±	0.202798		1.05376	±	0.233492		1.06806	±	0.15043		1.17443	±	0.157433		1.21036	±	0.178529		1.1623	±	0.134586		1.06122	±	0.297795		1.00622	±	0.14302		1.07898	±	0.131363		1.10978	±	0.150489
43	2-ethylbenzaldehyde	1.4576	±	0.767325		1.20368	±	0.343743		1.27541	±	0.429653		1.0373	±	0.20624		1.04675	±	0.143895		1.17283	±	0.143905		1.22271	±	0.143758		1.15631	±	0.156226		1.08183	±	0.325652		1.20573	±	0.475437		1.24452	±	0.419013		1.12489	±	0.208146
44	Terpineol	2.64214	±	0.136369		1.42935	±	0.0546652		2.17772	±	0.722119		1.57476	±	0.227951		1.68374	±	0.127255		2.28667	±	0.403033		2.03221	±	0.132769		1.21412	±	0.327216		1.80315	±	0.212459		1.59231	±	0.153253		0.618871	±	0.0583597		0.653351	±	0.0439442
45	Methyl salicylate	1.12936	±	0.286097		0.539532	±	0.528775		0.759721	±	0.215622		0.99465	±	0.0381648		1.7395	±	0.358354		1.84075	±	0.578134		4.22547	±	0.156024		0.193666	±	0.33544		0.745954	±	0.0540599		0.597638	±	0.102576		3.08131	±	2.17062		0.59519	±	0.547791
46	β-cyclocitral	1.68289	±	0.322915		1.27516	±	0.0940053		2.0629	±	0.357203		1.24697	±	0.170723		1.21383	±	0.213494		1.04265	±	0.143178		1.16941	±	0.163299		1.01053	±	0.37018		1.14801	±	0.0720532		1.30477	±	0.0910061		1.29896	±	0.316516		1.01355	±	0.0811236
47	Nonanoic acid	2.20189	±	0.978573		1.49295	±	0.617665		1.98512	±	1.83794		2.09078	±	1.21491		2.24005	±	0.33132		3.23736	±	1.61143		1.70109	±	0.901276		2.41104	±	0.750484		2.16624	±	0.252665		2.50777	±	0.355379		2.12361	±	1.00367		1.56105	±	0.0772068
48	Unknown 33.56 (apocarotenoid)	0.801607	±	0.0866676		0.399739	±	0.0672649		1.41834	±	0.732216		0.809263	±	0.408145		1.09959	±	0.495057		0.982218	±	0.0694353		1.24479	±	0.632062		3.67812	±	1.59593		3.04428	±	1.01063		3.6172	±	1.70986		1.40917	±	0.36832		0.900388	±	0.333105
49	2,6-diisocyanatotoluene	3.13974	±	0.845514		1.21052	±	0.702486		1.91024	±	2.17923		1.41304	±	1.08519		1.45323	±	0.239027		1.26481	±	0.227373		1.42933	±	0.343618		0.744042	±	0.506875		0.852203	±	0.509874		1.20018	±	1.11678		2.61268	±	0.570043		2.04977	±	0.49887
50	beta-damascenone	1.39646	±	0.210337		1.19646	±	0.488584		1.72939	±	0.427928		2.2187	±	0.733948		3.8448	±	1.73305		2.11454	±	0.112165		2.24645	±	0.961192		4.01864	±	1.064		2.00204	±	0.300102		3.6624	±	1.96026		0.907154	±	0.250091		0.412941	±	0.377333
51	Ylangene	0.560508	±	0.164347		1.15259	±	0.374577		0.845524	±	0.179824		3.15709	±	1.55585		6.84071	±	2.47431		3.9903	±	0.26572		3.19941	±	1.83445		3.5783	±	3.67952		2.64269	±	1.39373		6.65992	±	2.02033		0.126358	±	0.218859		0.13705	±	0.237378
52	β-ionone	2.14265	±	0.303104		1.70123	±	0.159982		1.59815	±	0.285441		2.16222	±	0.696488		2.71904	±	1.01611		1.57531	±	0.481344		1.4536	±	0.415019		1.43587	±	0.520643		0.918229	±	0.26801		1.52054	±	0.691156		2.00012	±	0.208276		1.14044	±	0.162148
53	Unknown 39.38 (sesquiterpene)	0.489583	±	0.183205		2.29462	±	0.742753		0.909103	±	0.448377		5.10292	±	2.51161		10.1029	±	4.26337		5.60595	±	1.47609		3.81298	±	1.53666		5.7925	±	8.91479		2.84114	±	2.08906		10.0953	±	3.34213		0	±	0		0	±	0
54	1-(2,3,6-trimethylphenyl)-3-buten-2-one	6.25387	±	0.763515		3.79615	±	0.527239		5.05343	±	0.493429		2.91447	±	0.450651		2.33639	±	0.451852		1.58666	±	0.418952		1.81223	±	0.374683		1.28174	±	0.443589		1.461	±	0.419329		2.40173	±	0.39115		3.22509	±	0.636609		2.68951	±	0.683196
55	Unknown 39.96 (sesquiterpene)	0.47652	±	0.122447		2.15005	±	0.397611		1.08083	±	0.539997		4.25149	±	3.33069		10.3938	±	4.38455		5.839	±	1.26722		3.96862	±	1.9513		6.29208	±	9.38776		2.6423	±	1.61897		9.18728	±	3.5237		0.0230895	±	0.0399922		0	±	0
2011
		A1				A2				A3				A4				A5				A6				A7				A8				A9				A10				T1				T2
ID	Compound	Average		SD		Average		SD		Average		SD		Average		SD		Average		SD		Average		SD		Average		SD		Average		SD		Average		SD		Average		SD		Average		SD		Average		SD
1	Acetaldehyde	1.36781	±	0.829095		1.76721	±	1.02561		1.28149	±	0.164273		1.20152	±	0.62515		1.01794	±	0.210283		1.16045	±	0.330669		0.715935	±	0.286471		0.614331	±	0.022954		0.619131	±	0.296597		0.642876	±	0.162155		0.941949	±	0.316784		0.954143	±	0.442646
2	Ethanol	0.043643	±	0.000366429		0.0583735	±	0.00567469		0.0857563	±	0.000934658		0.0700785	±	0.0115338		0.0371472	±	0.00385083		0.126272	±	0.0659703		8.36864	±	0.670189		0.0723423	±	0.0066245		0.297165	±	0.210456		0.483982	±	0.0496372		0.0807446	±	0.00850629		0.0816847	±	0.00509138
3	Acetone	5.1175	±	1.81264		12.0635	±	3.91442		7.19179	±	2.28121		8.98704	±	2.90471		9.8803	±	1.78745		4.06405	±	0.424914		2.49774	±	0.746003		3.64806	±	0.143135		4.0227	±	1.41766		5.07308	±	0.294685		8.9178	±	3.30683		9.12343	±	2.82024
4	2-propanol	0.28504	±	0.0309919		0.694594	±	0.0977593		0.749551	±	0.113186		1.05398	±	0.398703		0.719901	±	0.237376		0.259504	±	0.178225		0.366807	±	0.413514		0.349849	±	0.0308199		3.69934	±	1.25049		4.39737	±	1.51852		0.46235	±	0.196767		2.04302	±	0.112366
5	Ethyl ether	0	±	0		0.0453217	±	0.0438527		0.0090679	±	0.0157061		0.0163951	±	0.0212026		0	±	0		0.00692876	±	0.012001		0	±	0		0	±	0		0	±	0		0	±	0		0.07055	±	0.0280907		0.104416	±	0.0490277
6	2-methyl-2-propanol	0.0713089	±	0.0119004		0.0757952	±	0.0109648		0.067955	±	0.0142008		0.0757743	±	0.0261822		0.062429	±	0.015859		0.0651689	±	0.0225462		0.0679309	±	0.0235737		0.0743176	±	0.000233912		0.0835792	±	0.0125821		0.0658963	±	0.00459429		0.0758526	±	0.0122699		0.0718028	±	0.00751655
7	Ethyl acetate	7.39673	±	0.505836		11.034	±	0.406967		8.40808	±	0.363383		7.4346	±	1.15174		8.20069	±	1.69341		4.78444	±	0.9542		2.9141	±	0.812171		4.30052	±	0.00384371		6.51462	±	1.00704		9.97902	±	1.08053		10.4835	±	1.47016		9.86693	±	1.40325
8	2-methyl-2-butanol	0.161366	±	0.0341011		0.153811	±	0.0300004		0.173688	±	0.0370875		0.167274	±	0.0718108		0.141366	±	0.0338534		0.153323	±	0.0431051		0.141036	±	0.0503322		0.148036	±	0.0015314		0.163824	±	0.0321004		0.135466	±	0.0204091		0.168348	±	0.00944771		0.167632	±	0.0135909
9	1-butanol	0.896537	±	0.727982		2.01539	±	1.10086		0.60267	±	0.415762		1.65017	±	0.641708		0.385212	±	0.0736352		2.60173	±	3.60265		1.65148	±	2.27057		2.63417	±	1.19524		10.963	±	5.82312		13.3799	±	3.45953		0.855483	±	0.459192		1.55116	±	1.22155
10	1-penten-3-ol	0.770408	±	0.0833369		1.11024	±	0.216656		1.62794	±	0.147994		0.686988	±	0.210805		0.726194	±	0.237589		0.672653	±	0.245647		0.598438	±	0.231744		0.493013	±	0.0306986		0.657115	±	0.147675		0.630861	±	0.161228		2.04487	±	0.255927		1.49788	±	0.117007
11	Pentanal	0.563109	±	0.110497		0.920587	±	0.204171		1.26008	±	0.0567897		0.959236	±	0.206544		1.02476	±	0.312529		1.2563	±	0.644761		0.873748	±	0.373827		0.846519	±	0.45023		0.892083	±	0.326278		0.928244	±	0.504061		0.80848	±	0.692641		0.71534	±	0.155738
12	2-ethylfuran	2.15497	±	0.331484		2.89025	±	0.660065		2.53083	±	0.0833815		1.86463	±	0.377961		1.89367	±	0.312647		0.944074	±	0.299831		1.21091	±	0.149032		0.870723	±	0.107229		1.18707	±	0.181159		1.30953	±	0.279856		4.04629	±	2.94501		3.3688	±	0.958418
13	3-methylbutanol	0.0805597	±	0.0404347		0.0223891	±	0.038779		0.128095	±	0.122235		0.122302	±	0.106385		0.0506966	±	0.0442486		0.118673	±	0.0663678		0.0751063	±	0.0424524		0.102019	±	0.0214674		0.097718	±	0.044006		0.862581	±	0.30591		0.0975154	±	0.0149623		0.0925749	±	0.025274
14	2-methylbutanol	0.135143	±	0.0906591		0.0331991	±	0.0575025		0.11316	±	0.110534		0.102858	±	0.0891393		0.0662417	±	0.059599		0.126893	±	0.0191314		0.0663536	±	0.00491257		0.0875167	±	0.0151157		0.111915	±	0.0159444		0.558776	±	0.305705		0.106578	±	0.0553121		0.0913774	±	0.0182623
15	(E)-2-pentenal	0.585989	±	0.0946201		0.928698	±	0.116379		2.18484	±	0.219346		0.892601	±	0.282485		0.781025	±	0.118164		0.501778	±	0.436469		0.285466	±	0.494441		0.23856	±	0.337375		0.593759	±	0.216486		0.711597	±	0.299952		0.936268	±	0.318832		0.837679	±	0.231844
16	1-pentanol	0.93346	±	0.590287		0.962171	±	0.401866		0	±	0		1.04695	±	1.37623		0.138252	±	0.239459		0.335367	±	0.580873		0	±	0		0	±	0		0.636362	±	1.10221		0.959475	±	0.970228		2.1793	±	1.65704		0.548757	±	0.595671
17	(Z)-3-hexenal	0.245714	±	0.0950926		0.203639	±	0.105586		6.81874	±	2.00588		0.992678	±	0.599276		7.53007	±	2.83909		2.73711	±	1.55737		3.27953	±	1.23932		2.9901	±	0.675392		4.35668	±	0.793095		5.27681	±	1.18126		0.363097	±	0.274946		0.809696	±	0.156184
18	Hexanal	0.119285	±	0.021152		0.201585	±	0.0695325		1.23887	±	0.201349		0.333725	±	0.161211		1.1578	±	0.266838		0.916003	±	0.108568		0.822231	±	0.159552		0.647233	±	0.130814		1.04144	±	0.205408		1.12712	±	0.287749		0.253174	±	0.173996		0.36938	±	0.0936246
19	(E)-2-hexenal	0.37737	±	0.0491666		0.331018	±	0.0121218		0.536681	±	0.0468533		0.38546	±	0.0774872		0.824282	±	0.202037		1.06422	±	0.123589		1.08222	±	0.198024		0.815757	±	0.0736221		1.04988	±	0.122746		0.99167	±	0.189149		0.402076	±	0.0873324		0.643507	±	0.0526895
20	(E)-2-hexen-1-ol	0.0643081	±	0.0157868		0.431616	±	0.472908		0.733368	±	1.27023		0.124774	±	0.216114		0.820232	±	1.28723		27.9468	±	46.2361		0	±	0		30.694	±	43.4079		51.8919	±	45.1059		48.5068	±	44.0316		0.0749378	±	0.00520632		14.9334	±	25.7717
21	1-hexanol	0.726626	±	0.168472		1.08466	±	0.381763		1.00755	±	0.27794		0.963643	±	0.372299		0.721743	±	0.170362		0.819615	±	0.715379		0.407868	±	0.353279		1.09585	±	0.0475536		1.08061	±	0.183584		1.24056	±	0.369227		0.719425	±	0.0438392		0.862921	±	0.169542
22	Heptanal	0.335381	±	0.0636528		0.468681	±	0.0758815		0.94921	±	0.226567		0.466476	±	0.0942355		1.02187	±	0.0760565		0.839224	±	0.0982765		0.609577	±	0.114797		0.629467	±	0.0286501		0.771147	±	0.164436		0.911312	±	0.277126		0.364178	±	0.179799		0.496335	±	0.1301
23	(E,E)-2,4-hexadienal	0.305295	±	0.0254015		0.420412	±	0.0144475		1.41609	±	0.678807		0.350901	±	0.0789556		1.75698	±	0.531477		1.14624	±	0.381183		1.28733	±	0.187454		1.13597	±	0.242904		1.4838	±	0.203964		1.66779	±	0.277528		0.42837	±	0.251457		0.592841	±	0.211441
24	(E)-2-heptenal	0.322201	±	0.035129		0.337545	±	0.0335791		0.398519	±	0.0997897		0.414849	±	0.155075		0.548312	±	0.132727		0.769058	±	0.270659		0.312209	±	0.116121		0.46702	±	0.148733		0.356899	±	0.0240839		0.502994	±	0.15856		0.402498	±	0.0325887		0.411287	±	0.124337
25	1-octen-3-ol	0.269662	±	0.0770767		0.222055	±	0.127704		0.18035	±	0.0362216		0.239878	±	0.0185576		0.183961	±	0.0889122		0.655425	±	0.283608		0.134399	±	0.0908526		0.432262	±	0.209648		0.291413	±	0.0401499		1.30087	±	0.482535		0.289003	±	0.0916403		0.260626	±	0.0671661
26	2-pentylfuran	0.885069	±	0.0477511		1.24438	±	0.219515		0.796788	±	0.0817109		0.946436	±	0.0347599		0.613697	±	0.127058		0.546029	±	0.106669		0.485528	±	0.0976475		0.464632	±	0.0527998		0.478407	±	0.0708709		0.517456	±	0.178368		1.27973	±	0.502861		1.23859	±	0.0565479
27	2-octanol	1.42297	±	0.552636		2.03773	±	0.324588		1.84143	±	0.44471		2.12976	±	0.252108		1.81955	±	0.490213		1.6464	±	0.642697		0.782186	±	0.60417		0.551373	±	0.0802869		0.928261	±	0.742945		0.730725	±	0.374069		1.22613	±	0.491946		1.6423	±	0.41493
28	(E,E)-2,4-heptadienal	0.441608	±	0.0272011		0.551585	±	0.0723852		1.16445	±	0.219331		0.923271	±	0.164319		0.386366	±	0.0535869		0.690745	±	0.206055		0.296455	±	0.0982371		0.478966	±	0.0613906		0.331877	±	0.0846359		0.407339	±	0.176032		0.31263	±	0.0455222		0.408829	±	0.109171
29	Limonene	3.70051	±	4.36381		2.09871	±	0.387872		3.68612	±	4.67386		1.08634	±	0.194235		0.883365	±	0.218854		1.00621	±	0.631276		1.52821	±	1.17361		1.96758	±	1.61861		3.90026	±	4.70694		0.792148	±	0.22929		3.85975	±	4.90056		1.67229	±	0.279022
30	Benzylalcohol	0.849261	±	0.681431		0.853512	±	0.755258		0.963867	±	0.286466		1.06384	±	0.347666		0.666237	±	0.17869		1.13438	±	0.0752646		0.609496	±	0.296207		0.562238	±	0.126656		0.494126	±	0.211054		0.583033	±	0.155735		0.847889	±	0.372493		1.29549	±	0.635455
31	Unknown 25.22 (furan)	19.1147	±	5.06448		20.4691	±	2.93477		2.97502	±	0.496682		9.58311	±	3.0927		1.73963	±	0.297539		1.86087	±	1.20269		2.43642	±	0.447974		1.98906	±	0.990169		1.62245	±	0.925898		1.62348	±	0.679875		1.40132	±	0.316181		1.62054	±	0.427926
32	Phenylacetaldehyde	0.3741	±	0.128744		0.413778	±	0.0657701		2.68124	±	1.53654		0.878162	±	0.408728		3.1552	±	2.26411		1.49587	±	0.206585		1.20595	±	0.211498		1.68321	±	0.0396355		3.28892	±	1.36237		4.38392	±	0.85348		0.327843	±	0.0815076		0.370004	±	0.045563
33	(E)-2-octenal	0.489738	±	0.0538123		0.741601	±	0.219515		0.59227	±	0.137		0.622893	±	0.16243		0.681339	±	0.0164281		0.620924	±	0.158129		0.342025	±	0.0974184		0.412749	±	0.0767751		0.373503	±	0.0438046		0.618415	±	0.20673		0.830594	±	0.248257		0.775759	±	0.0853381
34	Salicylaldehyde	0.96828	±	0.0342542		0.925653	±	0.0565151		1.09041	±	0.15225		1.00246	±	0.176609		1.11135	±	0.0590379		0.968086	±	0.155705		1.02039	±	0.0698917		1.10027	±	0.0850884		1.14655	±	0.110882		1.05397	±	0.0553935		0.848341	±	0.0785929		0.887311	±	0.0658478
35	1-octanol	0.67958	±	1.09722		0.945218	±	1.53137		2.08797	±	1.85326		2.22463	±	1.92372		1.79859	±	1.49736		2.81771	±	0.294132		2.48849	±	0.559292		2.84904	±	0.309632		2.61708	±	0.413077		2.74329	±	0.282164		1.54546	±	0.0970058		1.81876	±	0.22218
36	(Z)-linalool oxide	2.8501	±	0.332266		2.69911	±	0.257421		1.35285	±	0.150417		1.62722	±	0.1827		0.788069	±	0.0378766		0.966257	±	0.0848383		0.870583	±	0.202998		0.690645	±	0.0997806		0.712179	±	0.0886087		0.811207	±	0.198417		1.4853	±	0.211112		1.56283	±	0.202829
37	(E)-linalool oxide	2.95912	±	0.387883		3.05115	±	0.518265		1.32719	±	0.0418055		1.79466	±	0.246333		0.907101	±	0.142696		1.22748	±	0.202582		1.11394	±	0.399266		1.02811	±	0.116548		1.01119	±	0.205184		1.05481	±	0.235149		1.59859	±	0.208511		1.41422	±	0.382619
38	2-ethylhexanoic acid	4.81234	±	0.951261		5.18066	±	0.672839		6.66858	±	1.99316		7.17259	±	1.03035		5.9869	±	1.61657		3.59626	±	0.863304		1.98436	±	0.957894		2.25423	±	0.367585		2.10064	±	0.265984		2.15873	±	0.462638		2.97097	±	0.344508		3.63518	±	0.743433
39	Linalool	1.02899	±	0.158267		1.29673	±	0.296326		2.97156	±	1.15518		1.31673	±	0.248756		2.57023	±	1.02034		2.40633	±	0.333844		1.91982	±	0.247337		1.26261	±	0.225722		1.48295	±	0.384836		2.17188	±	0.366256		0.523104	±	0.234326		0.466562	±	0.117707
40	2-phenylethanol	0.0744619	±	0.107858		0.097706	±	0.124887		0.506426	±	0.428905		0.114923	±	0.146091		0.0594141	±	0.0644861		0.027833	±	0.00798705		0.0197674	±	0.00484049		0.0181802	±	0.000898813		0.0227192	±	0.0121398		2.9795	±	1.22674		0.195724	±	0.188376		0.018786	±	0.0120542
41	(E)-2-nonenal	0.674937	±	0.143388		1.21337	±	0.269341		1.03584	±	0.396475		0.982774	±	0.0361268		1.01689	±	0.220139		1.15087	±	0.0273235		0.669332	±	0.083509		0.872684	±	0.073484		0.839584	±	0.15004		0.975372	±	0.170086		0.644869	±	0.114299		0.846145	±	0.085284
42	3-ethylbenzaldehyde	1.3146	±	0.401936		1.69028	±	0.197088		1.42155	±	0.479481		1.61157	±	0.494281		1.46454	±	0.60556		1.4712	±	0.719536		0.602067	±	0.646852		0.22902	±	0.0359466		0.708915	±	0.850562		0.434743	±	0.362246		1.13695	±	0.414743		1.5188	±	0.265843
43	2-ethylbenzaldehyde	1.62972	±	0.69591		1.84395	±	0.0466195		1.46431	±	0.458218		1.76145	±	0.455919		1.52373	±	0.57817		1.50213	±	0.773428		0.592139	±	0.62675		0.202726	±	0.027591		0.683245	±	0.86496		0.398513	±	0.363931		1.45997	±	0.595043		1.7994	±	0.115575
44	Terpineol	2.44524	±	0.44253		4.26741	±	0.691942		2.43229	±	0.598807		1.84963	±	0.401741		2.03383	±	0.512949		2.01107	±	0.16727		1.59287	±	0.437452		1.21304	±	0.307183		1.25718	±	0.155014		1.76165	±	0.59521		0.525701	±	0.183594		0.547511	±	0.175492
45	Methyl salicylate	0.961892	±	0.101447		1.17593	±	0.225808		0.842265	±	0.165608		0.693864	±	0.260674		0.648765	±	0.190266		0.552993	±	0.113361		0.0852275	±	0.147618		0.471151	±	0.0229575		0.474792	±	0.167738		0.292785	±	0.294599		1.81483	±	0.303033		2.12461	±	0.119498
46	β-cyclocitral	2.28787	±	0.410658		2.72225	±	0.447849		1.9283	±	0.230543		1.41849	±	0.284165		1.50786	±	0.125806		1.17331	±	0.352977		1.2834	±	0.110496		0.939853	±	0.00197214		0.966265	±	0.0624895		1.04442	±	0.311338		2.09777	±	0.241444		1.59366	±	0.353412
47	Nonanoic acid	5.30732	±	0.639485		4.80349	±	0.0881477		8.4623	±	2.48933		7.72286	±	1.24508		6.04297	±	0.666294		6.2144	±	2.86252		1.51574	±	0.520226		2.06088	±	0.0191011		1.84582	±	0.314267		2.41273	±	1.21532		3.49289	±	0.684198		3.46552	±	0.687928
48	Unknown 33.56 (apocarotenoid)	0.997935	±	0.496883		1.31052	±	0.618278		2.93802	±	0.276018		0.956274	±	0.450282		2.18476	±	0.649508		1.94357	±	1.47964		2.51732	±	1.05625		2.02596	±	0.216393		2.98814	±	0.566042		3.86065	±	1.23318		3.21037	±	1.86921		1.91919	±	0.646905
49	2,6-diisocyanatotoluene	1.50104	±	1.54509		2.61829	±	2.19437		1.72207	±	1.3988		3.00879	±	2.46529		2.16568	±	2.32394		1.90042	±	3.01512		0.112852	±	0.181408		0.00868821	±	0.00138028		0.287556	±	0.487829		0.0295359	±	0.0415134		0.778237	±	0.629613		1.45564	±	0.324371
50	beta-damascenone	1.68204	±	0.697441		1.95121	±	0.700716		5.68759	±	0.0997077		5.79442	±	3.12914		3.46819	±	0.822803		5.07904	±	4.07237		3.98324	±	1.23322		5.81541	±	0.0394681		5.76336	±	1.01048		5.35586	±	1.07718		1.08113	±	0.581551		1.31344	±	0.402761
51	Ylangene	0.377615	±	0.331082		0.405978	±	0.106002		1.26224	±	0.225558		1.17637	±	0.402367		0.679607	±	0.0903102		1.53289	±	1.25662		1.16701	±	0.38037		1.58921	±	0.183192		1.97602	±	0.174326		1.49777	±	0.223921		0.123205	±	0.213397		0	±	0
52	β-ionone	3.18953	±	0.947562		3.06262	±	1.00416		3.68532	±	0.689371		2.71748	±	0.863526		2.24143	±	0.498055		2.77631	±	0.964623		2.1671	±	0.623532		2.50195	±	0.242074		1.914	±	0.327549		1.62107	±	0.390584		2.94291	±	1.32103		1.95722	±	0.555793
53	Unknown 39.38 (sesquiterpene)	0.341627	±	0.112801		0.206954	±	0.0318566		0.322232	±	0.116773		0.39806	±	0.178085		0.182388	±	0.0110955		0.783529	±	0.660705		0.697882	±	0.185021		0.890681	±	0.287679		1.51466	±	0.339747		0.555334	±	0.0688905		0.0873653	±	0.0411779		0	±	0
54	1-(2,3,6-trimethylphenyl)-3-buten-2-one	5.53269	±	1.40309		9.92167	±	2.59431		3.28592	±	1.00813		8.1768	±	2.00287		2.26021	±	0.773247		2.68618	±	1.82416		3.40539	±	0.944703		3.97011	±	2.46611		2.26896	±	1.50196		1.92009	±	1.02679		1.46323	±	0.59269		1.62089	±	0.459163
55	Unknown 39.96 (sesquiterpene)	0.453726	±	0.0592776		0.157887	±	0.0373097		0.450302	±	0.253757		0.459796	±	0.0975756		0.207522	±	0.0366547		1.43362	±	0.782212		0.775836	±	0.453401		0.911868	±	0.43923		1.71297	±	0.183394		0.844004	±	0.0927127		0.158511	±	0.0404019		0.174182	±	0.0739681
[truncated: 24 more columns]

## Sheet: Supplementary table 3
Supplemental Table 3. Pearson correlation coefficients of precursor-, volatile-metabolites and genes under investigation, classified according the different metabolism (lipids, carotenoids, phenylpropanoids) in ripening berries of Airen grape variety. Red and Green mark, respectively, positive and negative correlations (|r|>0.65).
AIREN
LIPID METABOLISM
Compound	Linoleic Acid	Linolenic Acid	GSVIVP00025918001 (HPL1)	GSVIVP00014710001 (HPL2)	GSVIVP00036454001 (HPL3)	GSVIVP00036455001 (HPL4)	GSVIVP00036456001 (HPL5)	GSVIVP00036457001 (HPL6)	LOXA	LOXC	LOXD	1-penten-3-ol	Pentanal	2-ethylfuran	(E)-2-pentenal	1-pentanol	(Z)-3-hexenal	Hexanal	(E)-2-hexenal	(E)-2-hexen-1-ol	1-hexanol	Heptanal	(E,E)-2,4-hexadienal	(E)-2-heptenal	1-octen-3-ol	(E,E)-2,4-heptadienal	(E)-2-octenal	1-octanol	(E)-2-nonenal	Nonanoic acid	2-pentylfuran	2-octanol
Linoleic Acid	1	0.247418	0.537835	0.161885	0.0487268	0.554822	0.667535	0.289812	0.186561	0.353339	0.310942	0.0842938	-0.1028	0.169536	0.112251	-0.456033	0.262189	0.0208296	-0.188927	-0.676896	-0.651324	0.0504751	0.0429136	-0.0436691	-0.420593	0.070942	-0.0204494	-0.29359	-0.35506	0.340393	-0.0365471	0.165684
Linolenic Acid	0.247418	1	0.260702	0.399327	0.743725	-0.255332	0.46389	0.66965	-0.289044	0.5961	0.500348	0.800337	0.179609	0.842677	0.746314	0.22746	-0.225641	-0.354728	-0.831057	-0.680682	0.0405111	-0.250737	-0.539631	-0.195211	-0.297063	0.75033	0.552895	-0.636118	0.334026	0.808764	0.802304	0.75152
GSVIVP00025918001 (HPL1)	0.537835	0.260702	1	0.355836	-0.127445	0.175937	0.507288	0.514914	0.106394	0.413338	0.368762	0.433193	0.652572	0.101645	0.407588	-0.669231	0.511319	0.500426	0.2002	-0.432243	-0.567141	0.527852	0.377436	0.370922	-0.290611	0.341011	0.1509	0.0548238	0.168265	0.467562	-0.148992	0.322296
GSVIVP00014710001 (HPL2)	0.161885	0.399327	0.355836	1	0.148313	-0.119046	0.208284	0.900299	0.486398	0.69476	0.853503	0.717805	0.415117	0.233941	0.747146	-0.508956	0.45844	0.408202	-0.137978	-0.0884734	0.235928	0.341631	0.26598	-0.162659	-0.158262	0.62689	-0.104537	0.143943	0.0516984	0.288355	-0.0407727	-0.0094978
GSVIVP00036454001 (HPL3)	0.0487268	0.743725	-0.127445	0.148313	1	-0.245736	0.516155	0.34371	-0.316575	0.596549	0.293825	0.437296	0.0333636	0.621425	0.501749	0.45139	-0.419075	-0.513704	-0.812155	-0.566006	0.122336	-0.474183	-0.688294	-0.340696	-0.360063	0.7017	0.377642	-0.393699	0.209912	0.669182	0.76159	0.699924
GSVIVP00036455001 (HPL4)	0.554822	-0.255332	0.175937	-0.119046	-0.245736	1	0.246097	-0.176337	0.263722	0.102632	0.0874693	-0.240965	0.0330068	-0.0761665	-0.137837	-0.366415	0.47292	0.24192	0.0735419	-0.150645	-0.124317	0.382815	0.366502	0.280983	-0.159538	-0.217282	0.206629	0.0149212	0.0866395	0.0769565	-0.21116	0.0709527
GSVIVP00036456001 (HPL5)	0.667535	0.46389	0.507288	0.208284	0.516155	0.246097	1	0.403858	-0.157155	0.705352	0.365472	0.397426	0.145276	0.502269	0.439839	-0.227707	0.184927	-0.00670557	-0.36802	-0.837069	-0.547672	-0.0138145	-0.0891157	-0.333022	-0.633557	0.35535	0.167852	-0.314646	-0.0840113	0.500088	0.331298	0.518138
GSVIVP00036457001 (HPL6)	0.289812	0.66965	0.514914	0.900299	0.34371	-0.176337	0.403858	1	0.138806	0.81274	0.907468	0.873951	0.444431	0.483331	0.907206	-0.327476	0.397768	0.315559	-0.329345	-0.323568	0.0818718	0.291365	0.112523	-0.149506	-0.247881	0.754473	0.114309	-0.125947	0.111884	0.589601	0.190916	0.316803
LOXA	0.186561	-0.289044	0.106394	0.486398	-0.316575	0.263722	-0.157155	0.138806	1	0.0405741	0.208412	-0.120207	0.123354	-0.458615	-0.144124	-0.749907	0.197381	0.203903	0.266613	0.140976	0.0218524	0.138803	0.254406	0.130953	-0.114287	0.0533775	-0.468681	0.486817	-0.162345	-0.248615	-0.482543	-0.475944
LOXC	0.353339	0.5961	0.413338	0.69476	0.596549	0.102632	0.705352	0.81274	0.0405741	1	0.86602	0.739841	0.41577	0.547432	0.847793	-0.2465	0.373826	0.216949	-0.445506	-0.497118	0.0114528	0.210708	0.025411	-0.262053	-0.541769	0.74664	0.186356	-0.14577	0.15037	0.675012	0.313789	0.541056
LOXD	0.310942	0.500348	0.368762	0.853503	0.293825	0.0874693	0.365472	0.907468	0.208412	0.86602	1	0.749747	0.334858	0.426203	0.83525	-0.336441	0.496443	0.349832	-0.324473	-0.220988	0.174949	0.335186	0.187771	-0.191267	-0.362395	0.639985	0.0399217	-0.114665	0.0498675	0.534027	0.110662	0.283552
1-penten-3-ol	0.0842938	0.800337	0.433193	0.717805	0.437296	-0.240965	0.397426	0.873951	-0.120207	0.739841	0.749747	1	0.450171	0.771706	0.937763	-0.103548	0.217378	0.129346	-0.507544	-0.425832	0.167517	0.177601	-0.0579029	-0.217553	-0.305937	0.703773	0.407565	-0.388457	0.401493	0.621055	0.534596	0.554388
Pentanal	-0.1028	0.179609	0.652572	0.415117	0.0333636	0.0330068	0.145276	0.444431	0.123354	0.41577	0.334858	0.450171	1	-0.00580921	0.531286	-0.410349	0.515509	0.622984	0.238907	0.0301232	0.126782	0.697288	0.432045	0.611586	0.0808287	0.605463	0.410736	0.447047	0.691523	0.487833	-0.108148	0.372631
2-ethylfuran	0.169536	0.842677	0.101645	0.233941	0.621425	-0.0761665	0.502269	0.483331	-0.458615	0.547432	0.426203	0.771706	-0.00580921	1	0.674845	0.3156	-0.144471	-0.347033	-0.83009	-0.661504	0.0796399	-0.229067	-0.435103	-0.442959	-0.413127	0.423802	0.588221	-0.820614	0.331585	0.584195	0.884514	0.724164
(E)-2-pentenal	0.112251	0.746314	0.407588	0.747146	0.501749	-0.137837	0.439839	0.907206	-0.144124	0.847793	0.83525	0.937763	0.531286	0.674845	1	-0.0671068	0.380793	0.281809	-0.453369	-0.327352	0.2666	0.328115	0.065976	-0.12368	-0.187593	0.797028	0.43626	-0.219408	0.40294	0.701113	0.417763	0.556941
1-pentanol	-0.456033	0.22746	-0.669231	-0.508956	0.45139	-0.366415	-0.227707	-0.327476	-0.749907	-0.2465	-0.336441	-0.103548	-0.410349	0.3156	-0.0671068	1	-0.572319	-0.56085	-0.456137	0.10111	0.397658	-0.495087	-0.570657	-0.206212	0.302355	-0.0407194	0.363806	-0.410125	0.130144	0.0793077	0.5505	0.271391
(Z)-3-hexenal	0.262189	-0.225641	0.511319	0.45844	-0.419075	0.47292	0.184927	0.397768	0.197381	0.373826	0.496443	0.217378	0.515509	-0.144471	0.380793	-0.572319	1	0.936847	0.479459	0.213607	0.047801	0.933418	0.917625	0.275185	0.141553	0.0530759	0.0262811	0.416159	0.0937634	0.0398464	-0.539481	-0.151026
Hexanal	0.0208296	-0.354728	0.500426	0.408202	-0.513704	0.24192	-0.00670557	0.315559	0.203903	0.216949	0.349832	0.129346	0.622984	-0.347033	0.281809	-0.56085	0.936847	1	0.68586	0.417934	0.0783854	0.956051	0.956283	0.397776	0.28756	0.0371636	-0.074474	0.62847	0.123945	-0.0744655	-0.672092	-0.265974
(E)-2-hexenal	-0.188927	-0.831057	0.2002	-0.137978	-0.812155	0.0735419	-0.36802	-0.329345	0.266613	-0.445506	-0.324473	-0.507544	0.238907	-0.83009	-0.453369	-0.456137	0.479459	0.68586	1	0.641274	-0.162063	0.570846	0.766472	0.428511	0.397133	-0.490888	-0.463286	0.774773	-0.18971	-0.599447	-0.906708	-0.664341
(E)-2-hexen-1-ol	-0.676896	-0.680682	-0.432243	-0.0884734	-0.566006	-0.150645	-0.837069	-0.323568	0.140976	-0.497118	-0.220988	-0.425832	0.0301232	-0.661504	-0.327352	0.10111	0.213607	0.417934	0.641274	1	0.571932	0.352616	0.477854	0.307385	0.687854	-0.347651	-0.293865	0.643383	0.00174206	-0.575437	-0.61678	-0.64025
1-hexanol	-0.651324	0.0405111	-0.567141	0.235928	0.122336	-0.124317	-0.547672	0.0818718	0.0218524	0.0114528	0.174949	0.167517	0.126782	0.0796399	0.2666	0.397658	0.047801	0.0783854	-0.162063	0.571932	1	0.153705	0.0460187	0.0773849	0.509356	0.236566	0.307226	0.175504	0.479197	-0.0151705	0.1379	-0.0462732
Heptanal	0.0504751	-0.250737	0.527852	0.341631	-0.474183	0.382815	-0.0138145	0.291365	0.138803	0.210708	0.335186	0.177601	0.697288	-0.229067	0.328115	-0.495087	0.933418	0.956051	0.570846	0.352616	0.153705	1	0.911692	0.547303	0.325458	0.092144	0.187562	0.519236	0.344583	0.0782068	-0.536575	-0.0856721
(E,E)-2,4-hexadienal	0.0429136	-0.539631	0.377436	0.26598	-0.688294	0.366502	-0.0891157	0.112523	0.254406	0.025411	0.187771	-0.0579029	0.432045	-0.435103	0.065976	-0.570657	0.917625	0.956283	0.766472	0.477854	0.0460187	0.911692	1	0.3446	0.324518	-0.228265	-0.158913	0.609411	0.0133355	-0.300487	-0.75493	-0.439691
(E)-2-heptenal	-0.0436691	-0.195211	0.370922	-0.162659	-0.340696	0.280983	-0.333022	-0.149506	0.130953	-0.262053	-0.191267	-0.217553	0.611586	-0.442959	-0.12368	-0.206212	0.275185	0.397776	0.428511	0.307385	0.0773849	0.547303	0.3446	1	0.469098	0.12908	0.370028	0.469264	0.524569	0.238416	-0.365343	0.101525
1-octen-3-ol	-0.420593	-0.297063	-0.290611	-0.158262	-0.360063	-0.159538	-0.633557	-0.247881	-0.114287	-0.541769	-0.362395	-0.305937	0.0808287	-0.413127	-0.187593	0.302355	0.141553	0.28756	0.397133	0.687854	0.509356	0.325458	0.324518	0.469098	1	-0.165193	0.170386	0.434393	0.187082	-0.284595	-0.352236	-0.410975
(E,E)-2,4-heptadienal	0.070942	0.75033	0.341011	0.62689	0.7017	-0.217282	0.35535	0.754473	0.0533775	0.74664	0.639985	0.703773	0.605463	0.423802	0.797028	-0.0407194	0.0530759	0.0371636	-0.490888	-0.347651	0.236566	0.092144	-0.228265	0.12908	-0.165193	1	0.405371	-0.00975207	0.460529	0.828115	0.409383	0.619736
(E)-2-octenal	-0.0204494	0.552895	0.1509	-0.104537	0.377642	0.206629	0.167852	0.114309	-0.468681	0.186356	0.0399217	0.407565	0.410736	0.588221	0.43626	0.363806	0.0262811	-0.074474	-0.463286	-0.293865	0.307226	0.187562	-0.158913	0.370028	0.170386	0.405371	1	-0.365557	0.836993	0.645927	0.611571	0.754487
1-octanol	-0.29359	-0.636118	0.0548238	0.143943	-0.393699	0.0149212	-0.314646	-0.125947	0.486817	-0.14577	-0.114665	-0.388457	0.447047	-0.820614	-0.219408	-0.410125	0.416159	0.62847	0.774773	0.643383	0.175504	0.519236	0.609411	0.469264	0.434393	-0.00975207	-0.365557	1	0.0060558	-0.346151	-0.791402	-0.531296
(E)-2-nonenal	-0.35506	0.334026	0.168265	0.0516984	0.209912	0.0866395	-0.0840113	0.111884	-0.162345	0.15037	0.0498675	0.401493	0.691523	0.331585	0.40294	0.130144	0.0937634	0.123945	-0.18971	0.00174206	0.479197	0.344583	0.0133355	0.524569	0.187082	0.460529	0.836993	0.0060558	1	0.488788	0.399187	0.596143
Nonanoic acid	0.340393	0.808764	0.467562	0.288355	0.669182	0.0769565	0.500088	0.589601	-0.248615	0.675012	0.534027	0.621055	0.487833	0.584195	0.701113	0.0793077	0.0398464	-0.0744655	-0.599447	-0.575437	-0.0151705	0.0782068	-0.300487	0.238416	-0.284595	0.828115	0.645927	-0.346151	0.488788	1	0.548153	0.884314
2-pentylfuran	-0.0365471	0.802304	-0.148992	-0.0407727	0.76159	-0.21116	0.331298	0.190916	-0.482543	0.313789	0.110662	0.534596	-0.108148	0.884514	0.417763	0.5505	-0.539481	-0.672092	-0.906708	-0.61678	0.1379	-0.536575	-0.75493	-0.365343	-0.352236	0.409383	0.611571	-0.791402	0.399187	0.548153	1	0.761051
2-octanol	0.165684	0.75152	0.322296	-0.0094978	0.699924	0.0709527	0.518138	0.316803	-0.475944	0.541056	0.283552	0.554388	0.372631	0.724164	0.556941	0.271391	-0.151026	-0.265974	-0.664341	-0.64025	-0.0462732	-0.0856721	-0.439691	0.101525	-0.410975	0.619736	0.754487	-0.531296	0.596143	0.884314	0.761051	1
CAROTENOIDS
Compound	unknown carotenoids	neochromes	neoxanthin	luteoxanthin	violaxanthin	auroxanthin	flavoxanthin	lutein	zeaxanthin	5,8-epoxy-b-carotene	a-carotene	b-carotene	d-carotene	GSVIVP00028786001 (CCD1)	GSVIVP00013949001 (CCD4)	GSVIVP00000988001 (NCED1)	GSVIVP00001163001 (CCD4a)	GSVIVP00001161001 (CCD8)	GSVIVP00032423001 (CCD1-1)	GSVIVP00032434001 (NCED6)	GSVIVP00020467001 (CCD4b)	GSVIVP00028793001 (CCD1-2)	β-cyclocitral	Unknown 33.56 (apocarotenoid)	b-damascenone	β-ionone
unknown carotenoids	1	0.149861	-	0.0812015	-0.0388252	0.281967	-0.23185	0.072512	-0.489029	0.173335	0.0727333	-0.0283982	0.0978804	-0.288383	-0.190589	-0.0957707	-0.402956	-0.0316716	-0.33941	-0.499132	-0.201921	-0.318802	0.188578	0.0319683	-0.349148	-0.116496
neochromes	0.149861	1	-	0.837537	-0.823526	0.102008	0.434568	0.897688	0.610929	0.493562	0.895938	0.819194	-0.320585	-0.790592	0.237946	-0.240454	0.069603	-0.316908	-0.55662	-0.0625458	0.230354	-0.144123	0.696481	-0.649003	-0.606842	0.513866
neoxanthin	-	-	-	-	-	-	-	-	-	-	-	-	-	-	-	-	-	-	-	-	-	-	-	-	-	-
luteoxanthin	0.0812015	0.837537	-	1	-0.583147	-0.0869422	0.121801	0.574114	0.485394	0.290505	0.577598	0.491088	-0.304516	-0.61746	0.515127	0.246005	0.467888	-0.0747121	-0.338319	0.143412	0.550077	-0.173987	0.460832	-0.249567	-0.407337	0.108389
violaxanthin	-0.0388252	-0.823526	-	-0.583147	1	-0.033721	-0.425677	-0.776659	-0.563904	-0.295814	-0.792235	-0.756738	0.462036	0.628367	-0.290761	0.323951	0.0811803	-0.0154248	0.510492	-0.00594016	-0.213443	-0.268151	-0.786416	0.654151	0.421555	-0.774212
auroxanthin	0.281967	0.102008	-	-0.0869422	-0.033721	1	0.497623	0.224484	-0.251464	-0.272957	0.162659	0.260653	-0.112669	0.0436061	-0.451515	-0.306166	-0.594606	-0.205999	-0.320954	-0.723566	-0.292762	0.00798225	0.13375	-0.182896	-0.0140099	0.226955
flavoxanthin	-0.23185	0.434568	-	0.121801	-0.425677	0.497623	1	0.7323	0.422048	-0.00631835	0.673013	0.726863	-0.0748608	-0.4203	-0.404125	-0.320161	-0.440559	-0.313305	-0.427544	-0.575928	-0.488361	0.0397181	0.57824	-0.744063	-0.479803	0.532925
lutein	0.072512	0.897688	-	0.574114	-0.776659	0.224484	0.7323	1	0.594846	0.471599	0.983801	0.948851	-0.24533	-0.800631	-0.125284	-0.452605	-0.220597	-0.471819	-0.672181	-0.293407	-0.158074	-0.141555	0.805604	-0.840861	-0.752707	0.65022
zeaxanthin	-0.489029	0.610929	-	0.485394	-0.563904	-0.251464	0.422048	0.594846	1	0.428691	0.528127	0.470247	0.133997	-0.559193	0.328228	-0.029717	0.435176	-0.201085	-0.0302905	0.215326	0.174059	-0.150532	0.259588	-0.692561	-0.243291	0.407563
5,8-epoxy-b-carotene	0.173335	0.493562	-	0.290505	-0.295814	-0.272957	-0.00631835	0.471599	0.428691	1	0.469148	0.421301	0.243608	-0.402431	-0.140725	-0.439055	0.175618	-0.448517	-0.3923	0.196368	-0.154427	-0.643718	0.137559	-0.558734	-0.394781	0.0736268
a-carotene	0.0727333	0.895938	-	0.577598	-0.792235	0.162659	0.673013	0.983801	0.528127	0.469148	1	0.967466	-0.368513	-0.753784	-0.0895343	-0.493736	-0.244406	-0.45131	-0.68284	-0.201015	-0.105324	-0.0501543	0.832309	-0.768765	-0.741	0.663527
b-carotene	-0.0283982	0.819194	-	0.491088	-0.756738	0.260653	0.726863	0.948851	0.470247	0.421301	0.967466	1	-0.454352	-0.621905	-0.214784	-0.588135	-0.282185	-0.489897	-0.762857	-0.188779	-0.135444	-0.000890555	0.824443	-0.747241	-0.673967	0.70668
d-carotene	0.0978804	-0.320585	-	-0.304516	0.462036	-0.112669	-0.0748608	-0.24533	0.133997	0.243608	-0.368513	-0.454352	1	0.00823974	-0.19134	0.30686	0.151198	0.0407189	0.402419	-0.280455	-0.483285	-0.663014	-0.531118	-0.174371	0.0858893	-0.533312
GSVIVP00028786001 (CCD1)	-0.288383	-0.790592	-	-0.61746	0.628367	0.0436061	-0.4203	-0.800631	-0.559193	-0.402431	-0.753784	-0.621905	0.00823974	1	-0.0401381	0.107135	-0.0188097	0.413753	0.516943	0.289287	0.0389286	0.310201	-0.728461	0.643589	0.861263	-0.448473
GSVIVP00013949001 (CCD4)	-0.190589	0.237946	-	0.515127	-0.290761	-0.451515	-0.404125	-0.125284	0.328228	-0.140725	-0.0895343	-0.214784	-0.19134	-0.0401381	1	0.544851	0.596733	0.546369	0.497954	0.563889	0.826249	0.355772	-0.127489	0.25289	0.356644	-0.0686546
GSVIVP00000988001 (NCED1)	-0.0957707	-0.240454	-	0.246005	0.323951	-0.306166	-0.320161	-0.452605	-0.029717	-0.439055	-0.493736	-0.588135	0.30686	0.107135	0.544851	1	0.574326	0.58576	0.555164	0.0814812	0.349884	-0.0392428	-0.358371	0.45385	0.271277	-0.656805
GSVIVP00001163001 (CCD4a)	-0.402956	0.069603	-	0.467888	0.0811803	-0.594606	-0.440559	-0.220597	0.435176	0.175618	-0.244406	-0.282185	0.151198	-0.0188097	0.596733	0.574326	1	0.114503	0.302325	0.669589	0.657966	-0.263201	-0.326968	0.227308	0.215263	-0.38011
GSVIVP00001161001 (CCD8)	-0.0316716	-0.316908	-	-0.0747121	-0.0154248	-0.205999	-0.313305	-0.471819	-0.201085	-0.448517	-0.45131	-0.489897	0.0407189	0.413753	0.546369	0.58576	0.114503	1	0.512136	0.126677	0.229783	0.475915	-0.247698	0.329118	0.568614	-0.283376
GSVIVP00032423001 (CCD1-1)	-0.33941	-0.55662	-	-0.338319	0.510492	-0.320954	-0.427544	-0.672181	-0.0302905	-0.3923	-0.68284	-0.762857	0.402419	0.516943	0.497954	0.555164	0.302325	0.512136	1	0.306893	0.221774	0.217445	-0.780617	0.476645	0.731921	-0.490327
GSVIVP00032434001 (NCED6)	-0.499132	-0.0625458	-	0.143412	-0.00594016	-0.723566	-0.575928	-0.293407	0.215326	0.196368	-0.201015	-0.188779	-0.280455	0.289287	0.563889	0.0814812	0.669589	0.126677	0.306893	1	0.675993	0.217745	-0.285922	0.357685	0.397798	-0.0794894
GSVIVP00020467001 (CCD4b)	-0.201921	0.230354	-	0.550077	-0.213443	-0.292762	-0.488361	-0.158074	0.174059	-0.154427	-0.105324	-0.135444	-0.483285	0.0389286	0.826249	0.349884	0.657966	0.229783	0.221774	0.675993	1	0.320631	-0.0865764	0.434405	0.330311	0.00955657
GSVIVP00028793001 (CCD1-2)	-0.318802	-0.144123	-	-0.173987	-0.268151	0.00798225	0.0397181	-0.141555	-0.150532	-0.643718	-0.0501543	-0.000890555	-0.663014	0.310201	0.355772	-0.0392428	-0.263201	0.475915	0.217445	0.217745	0.320631	1	0.182902	0.268994	0.360346	0.442911
β-cyclocitral	0.188578	0.696481	-	0.460832	-0.786416	0.13375	0.57824	0.805604	0.259588	0.137559	0.832309	0.824443	-0.531118	-0.728461	-0.127489	-0.358371	-0.326968	-0.247698	-0.780617	-0.285922	-0.0865764	0.182902	1	-0.553393	-0.790089	0.717391
Unknown 33.56 (apocarotenoid)	0.0319683	-0.649003	-	-0.249567	0.654151	-0.182896	-0.744063	-0.840861	-0.692561	-0.558734	-0.768765	-0.747241	-0.174371	0.643589	0.25289	0.45385	0.227308	0.329118	0.476645	0.357685	0.434405	0.268994	-0.553393	1	0.551662	-0.569855
b-damascenone	-0.349148	-0.606842	-	-0.407337	0.421555	-0.0140099	-0.479803	-0.752707	-0.243291	-0.394781	-0.741	-0.673967	0.0858893	0.861263	0.356644	0.271277	0.215263	0.568614	0.731921	0.397798	0.330311	0.360346	-0.790089	0.551662	1	-0.356951
β-ionone	-0.116496	0.513866	-	0.108389	-0.774212	0.226955	0.532925	0.65022	0.407563	0.0736268	0.663527	0.70668	-0.533312	-0.448473	-0.0686546	-0.656805	-0.38011	-0.283376	-0.490327	-0.0794894	0.00955657	0.442911	0.717391	-0.569855	-0.356951	1
PHENYLPROPANOIDS
Compound	Benzoic Acid	Caffeic Acid	Cinnamic Acid	Coniferyl Acetate	Coniferyl Alcohol	Coniferyl Aldehyde	Coumaric Acid	Ferulic Acid	Hydroxyconiferyl Alcohol	Sinapyl Alcohol	OMT1	OMT2	OMT3	OMT4	Benzylalcohol	Phenylacetaldehyde	Salicylaldehyde	2-phenylethanol	3-ethylbenzaldehyde	2-ethylbenzaldehyde	Methyl salicylate
Benzoic Acid	1	-0.629877	-0.238762	-0.255332	0.732658	0.629877	0.720673	0.629877	-0.079415	-	-0.499142	0.0925779	0.31957	-0.279431	0.488086	-0.756236	-0.722838	-0.0183241	0.759714	0.790823	0.460735
Caffeic Acid	-0.629877	1	0.131818	0.174471	-0.579537	-1	-0.58651	-1	0.218275	-	0.287708	0.00939616	-0.257679	0.0936487	-0.157544	0.523268	0.562199	-0.0333806	-0.309964	-0.307893	-0.387626
Cinnamic Acid	-0.238762	0.131818	1	0.258449	-0.195812	-0.131818	-0.304123	-0.131818	0.275599	-	0.471555	-0.38834	-0.179199	0.0152889	-0.0743591	0.255515	0.00187548	0.439231	-0.0806042	-0.100105	-0.44828
Coniferyl Acetate	-0.255332	0.174471	0.258449	1	0.0169198	-0.174471	0.0274346	-0.174471	0.951955	-	0.0935908	0.208364	-0.272699	0.285505	-0.400893	0.0273806	0.0309604	-0.331959	-0.495438	-0.493155	-0.922081
Coniferyl Alcohol	0.732658	-0.579537	-0.195812	0.0169198	1	0.579537	0.85291	0.579537	0.0388749	-	-0.478866	0.341496	0.017826	0.0646413	0.166279	-0.853773	-0.717729	0.0181881	0.171883	0.230439	0.237687
Coniferyl Aldehyde	0.629877	-1	-0.131818	-0.174471	0.579537	1	0.58651	1	-0.218275	-	-0.287708	-0.00939616	0.257679	-0.0936487	0.157544	-0.523268	-0.562199	0.0333806	0.309964	0.307893	0.387626
Coumaric Acid	0.720673	-0.58651	-0.304123	0.0274346	0.85291	0.58651	1	0.58651	0.0404909	-	-0.327022	0.104312	-0.297912	-0.0368004	-0.0379487	-0.634545	-0.622701	-0.0434194	0.14673	0.191286	0.133225
Ferulic Acid	0.629877	-1	-0.131818	-0.174471	0.579537	1	0.58651	1	-0.218275	-	-0.287708	-0.00939616	0.257679	-0.0936487	0.157544	-0.523268	-0.562199	0.0333806	0.309964	0.307893	0.387626
Hydroxyconiferyl Alcohol	-0.079415	0.218275	0.275599	0.951955	0.0388749	-0.218275	0.0404909	-0.218275	1	-	0.0464521	0.215714	-0.154398	0.210795	-0.2607	-0.0253843	-0.0147554	-0.311448	-0.25206	-0.246627	-0.872878
Sinapyl Alcohol	-	-	-	-	-	-	-	-	-	-	-	-	-	-	-	-	-	-	-	-	-
OMT1	-0.499142	0.287708	0.471555	0.0935908	-0.478866	-0.287708	-0.327022	-0.287708	0.0464521	-	1	-0.533432	-0.263069	0.295343	-0.356688	0.738076	0.450929	0.692813	-0.321061	-0.354753	-0.365557
OMT2	0.0925779	0.00939616	-0.38834	0.208364	0.341496	-0.00939616	0.104312	-0.00939616	0.215714	-	-0.533432	1	0.259265	0.615932	-0.290383	-0.376167	0.197707	-0.534958	-0.193509	-0.149547	0.0394718
OMT3	0.31957	-0.257679	-0.179199	-0.272699	0.017826	0.257679	-0.297912	0.257679	-0.154398	-	-0.263069	0.259265	1	-0.0184068	0.597476	-0.289906	-0.121961	-0.00290003	0.572397	0.562258	0.480012
OMT4	-0.279431	0.0936487	0.0152889	0.285505	0.0646413	-0.0936487	-0.0368004	-0.0936487	0.210795	-	0.295343	0.615932	-0.0184068	1	-0.70409	0.144104	0.523214	0.0239272	-0.533319	-0.511148	-0.241247
Benzylalcohol	0.488086	-0.157544	-0.0743591	-0.400893	0.166279	0.157544	-0.0379487	0.157544	-0.2607	-	-0.356688	-0.290383	0.597476	-0.70409	1	-0.469806	-0.640578	0.126297	0.756382	0.756275	0.503818
Phenylacetaldehyde	-0.756236	0.523268	0.255515	0.0273806	-0.853773	-0.523268	-0.634545	-0.523268	-0.0253843	-	0.738076	-0.376167	-0.289906	0.144104	-0.469806	1	0.821703	0.283451	-0.39199	-0.443695	-0.333547
Salicylaldehyde	-0.722838	0.562199	0.00187548	0.0309604	-0.717729	-0.562199	-0.622701	-0.562199	-0.0147554	-	0.450929	0.197707	-0.121961	0.523214	-0.640578	0.821703	1	-0.0174919	-0.472191	-0.499224	-0.219786
2-phenylethanol	-0.0183241	-0.0333806	0.439231	-0.331959	0.0181881	0.0333806	-0.0434194	0.0333806	-0.311448	-	0.692813	-0.534958	-0.00290003	0.0239272	0.126297	0.283451	-0.0174919	1	0.0739564	0.0645312	0.155876
3-ethylbenzaldehyde	0.759714	-0.309964	-0.0806042	-0.495438	0.171883	0.309964	0.14673	0.309964	-0.25206	-	-0.321061	-0.193509	0.572397	-0.533319	0.756382	-0.39199	-0.472191	0.0739564	1	0.997028	0.562186
2-ethylbenzaldehyde	0.790823	-0.307893	-0.100105	-0.493155	0.230439	0.307893	0.191286	0.307893	-0.246627	-	-0.354753	-0.149547	0.562258	-0.511148	0.756275	-0.443695	-0.499224	0.0645312	0.997028	1	0.572311
Methyl salicylate	0.460735	-0.387626	-0.44828	-0.922081	0.237687	0.387626	0.133225	0.387626	-0.872878	-	-0.365557	0.0394718	0.480012	-0.241247	0.503818	-0.333547	-0.219786	0.155876	0.562186	0.572311	1

## Sheet: Supplemental table 4 
Supplemental Table 4. Pearson correlation coefficients of precursor-, volatile-metabolites and genes under investigation, classified according the different metabolism (lipids, carotenoids, phenylpropanoids) in ripening berries of Tempranillo grape variety. Red and Green mark, respectively, positive and negative correlations (|r|>0.65).
TEMPRANILLO
LIPID METABOLISM
Compound	Linoleic Acid	Linolenic Acid	GSVIVP00025918001 (HPL1)	GSVIVP00014710001 (HPL2)	GSVIVP00036454001 (HPL3)	GSVIVP00036455001 (HPL4)	GSVIVP00036456001 (HPL5)	GSVIVP00036457001 (HPL6)	LOXA	LOXC	LOXD	1-penten-3-ol	Pentanal	2-ethylfuran	(E)-2-pentenal	1-pentanol	(Z)-3-hexenal	Hexanal	(E)-2-hexenal	(E)-2-hexen-1-ol	1-hexanol	Heptanal	(E,E)-2,4-hexadienal	(E)-2-heptenal	1-octen-3-ol	(E,E)-2,4-heptadienal	(E)-2-octenal	1-octanol	(E)-2-nonenal	Nonanoic acid	2-pentylfuran	2-octanol
Linoleic Acid	1	0.654076	-0.200418	-0.299286	0.33746	-0.0148696	0.457436	0.63339	0.174873	0.412825	-0.0206131	0.599202	0.0952199	0.432494	0.329828	0.460389	-0.216427	-0.337465	-0.434558	-0.743834	-0.229295	-0.140924	-0.253494	0.109624	0.0786851	0.0663057	0.108362	-0.111191	-0.227794	-0.0758442	0.420625	-0.177761
Linolenic Acid	0.654076	1	-0.200534	-0.278508	0.254276	-0.347547	0.168159	0.90827	-0.0809566	0.643325	-0.167353	0.215912	0.352206	-0.21275	0.402009	0.790786	-0.336485	-0.144969	-0.274535	-0.235046	0.106316	0.332665	-0.326019	0.576251	0.510984	0.499489	0.45985	-0.340011	0.158183	-0.399161	0.111445	-0.433326
GSVIVP00025918001 (HPL1)	-0.200418	-0.200534	1	-0.100069	-0.0758995	-0.196299	-0.554069	-0.37262	-0.404949	-0.536739	0.0260396	-0.115127	-0.699259	0.0850213	-0.290452	-0.383074	0.108021	-0.0650883	0.108821	0.349067	-0.420953	-0.453324	0.0721994	-0.412613	-0.459943	-0.376404	-0.464242	0.0787249	-0.427384	0.246145	-0.363404	0.217978
GSVIVP00014710001 (HPL2)	-0.299286	-0.278508	-0.100069	1	0.0629235	0.766447	0.425091	-0.336669	0.666053	0.334966	0.250746	-0.639019	-0.29167	-0.317415	-0.723487	-0.518367	0.296761	0.528706	0.73423	-0.0204194	-0.421957	-0.132646	0.513754	-0.423531	-0.429988	-0.495062	-0.500104	0.0876277	-0.342472	0.221362	-0.640295	0.326676
GSVIVP00036454001 (HPL3)	0.33746	0.254276	-0.0758995	0.0629235	1	-0.186689	-0.120188	0.166142	-0.225115	0.61451	0.899936	-0.146938	0.0738214	-0.16702	-0.146154	0.108325	0.0345814	0.34081	0.227105	-0.525939	-0.161131	0.0356195	0.154643	0.00868069	0.0173714	-0.203785	-0.102007	-0.107594	-0.161314	-0.00694108	-0.322597	-0.488771
GSVIVP00036455001 (HPL4)	-0.0148696	-0.347547	-0.196299	0.766447	-0.186689	1	0.774808	-0.345553	0.875592	0.0406994	-0.0426369	-0.211853	-0.23289	0.131538	-0.601844	-0.424494	0.113715	0.108444	0.266103	-0.31663	-0.387098	-0.274222	0.205315	-0.442397	-0.397927	-0.593546	-0.413526	0.388736	-0.299602	0.310154	-0.184646	0.444161
GSVIVP00036456001 (HPL5)	0.457436	0.168159	-0.554069	0.425091	-0.120188	0.774808	1	0.225801	0.886906	0.325432	-0.224378	0.0790005	0.178105	0.16833	-0.221367	0.165571	-0.196901	-0.0595423	-0.133264	-0.571072	-0.125138	0.0291928	-0.130943	0.0254165	0.0291915	-0.196857	0.0604638	0.154514	-0.0529734	-0.0932471	0.193161	0.0717968
GSVIVP00036457001 (HPL6)	0.63339	0.90827	-0.37262	-0.336669	0.166142	-0.345553	0.225801	1	-0.0810204	0.598171	-0.235323	0.376778	0.353138	-0.116544	0.557653	0.791527	-0.277341	-0.1541	-0.344328	-0.252472	0.0817401	0.27802	-0.287617	0.529676	0.447684	0.599322	0.445944	-0.562517	0.0976379	-0.38731	0.201686	-0.413342
LOXA	0.174873	-0.0809566	-0.404949	0.666053	-0.225115	0.875592	0.886906	-0.0810204	1	0.214594	-0.208729	-0.188133	0.0703281	-0.0106631	-0.395267	-0.164141	0.11562	0.236105	0.238442	-0.421192	-0.179118	0.0355529	0.208606	-0.151217	-0.157025	-0.242757	-0.130268	0.293755	-0.12304	-0.0155444	-0.0519485	0.279351
LOXC	0.412825	0.643325	-0.536739	0.334966	0.61451	0.0406994	0.325432	0.598171	0.214594	1	0.378471	-0.15805	0.313329	-0.376044	0.0395629	0.363222	-0.00264278	0.326033	0.292766	-0.394292	-0.0722396	0.273831	0.162808	0.257974	0.233551	0.192955	0.122483	-0.32177	-0.0153105	-0.166077	-0.243825	-0.322597
LOXD	-0.0206131	-0.167353	0.0260396	0.250746	0.899936	-0.0426369	-0.224378	-0.235323	-0.208729	0.378471	1	-0.350947	-0.0904863	-0.155038	-0.393297	-0.229068	0.133651	0.438426	0.394416	-0.329552	-0.193374	-0.0740411	0.282131	-0.213624	-0.183216	-0.440748	-0.289796	-0.00781907	-0.204989	0.126955	-0.443451	-0.333988
1-penten-3-ol	0.599202	0.215912	-0.115127	-0.639019	-0.146938	-0.211853	0.0790005	0.376778	-0.188133	-0.15805	-0.350947	1	-0.0537725	0.750287	0.751795	0.178164	0.00632135	-0.700449	-0.605311	-0.318002	-0.151483	-0.417971	-0.212753	-0.118372	-0.0763114	0.246379	-0.00645926	-0.0787014	-0.197594	0.342956	0.71154	0.265137
Pentanal	0.0952199	0.352206	-0.699259	-0.29167	0.0738214	-0.23289	0.178105	0.353138	0.0703281	0.313329	-0.0904863	-0.0537725	1	-0.408048	0.351431	0.682573	-0.272606	0.127715	-0.257999	-0.196648	0.871658	0.889475	-0.31132	0.859037	0.898499	0.631344	0.874747	0.175928	0.869644	-0.622546	0.346509	-0.592631
2-ethylfuran	0.432494	-0.21275	0.0850213	-0.317415	-0.16702	0.131538	0.16833	-0.116544	-0.0106631	-0.376044	-0.155038	0.750287	-0.408048	1	0.212009	-0.208191	-0.139577	-0.747963	-0.540589	-0.229442	-0.359201	-0.713725	-0.255668	-0.46597	-0.415236	-0.361502	-0.297124	0.0493726	-0.398092	0.460719	0.665269	0.41558
(E)-2-pentenal	0.329828	0.402009	-0.290452	-0.723487	-0.146154	-0.601844	-0.221367	0.557653	-0.395267	0.0395629	-0.393297	0.751795	0.351431	0.212009	1	0.401258	0.132887	-0.362796	-0.389186	-0.0341114	0.267335	0.101508	-0.0747249	0.297083	0.311137	0.79702	0.347562	-0.241939	0.196115	0.0201945	0.568314	0.023351
1-pentanol	0.460389	0.790786	-0.383074	-0.518367	0.108325	-0.424494	0.165571	0.791527	-0.164141	0.363222	-0.229068	0.178164	0.682573	-0.208191	0.401258	1	-0.664694	-0.238996	-0.619277	-0.150219	0.575272	0.634794	-0.691905	0.89294	0.851708	0.558388	0.8575	-0.249957	0.601341	-0.714514	0.38213	-0.744357
(Z)-3-hexenal	-0.216427	-0.336485	0.108021	0.296761	0.0345814	0.113715	-0.196901	-0.277341	0.11562	-0.00264278	0.133651	0.00632135	-0.272606	-0.139577	0.132887	-0.664694	1	0.526248	0.744295	-0.102925	-0.411563	-0.27058	0.953345	-0.571436	-0.563069	0.106407	-0.614364	0.11167	-0.469135	0.548157	-0.429227	0.575652
Hexanal	-0.337465	-0.144969	-0.0650883	0.528706	0.34081	0.108444	-0.0595423	-0.1541	0.236105	0.326033	0.438426	-0.700449	0.127715	-0.747963	-0.362796	-0.238996	0.526248	1	0.807571	-0.0992578	-0.0161861	0.384688	0.680605	-0.0128902	-0.0874893	0.0695677	-0.143854	-0.0615091	-0.0502233	-0.235428	-0.74357	-0.202456
(E)-2-hexenal	-0.434558	-0.274535	0.108821	0.73423	0.227105	0.266103	-0.133264	-0.344328	0.238442	0.292766	0.394416	-0.605311	-0.257999	-0.540589	-0.389186	-0.619277	0.744295	0.807571	1	0.0830092	-0.364451	-0.046364	0.889116	-0.42904	-0.45201	-0.132764	-0.554332	0.022888	-0.359398	0.282873	-0.814435	0.313678
(E)-2-hexen-1-ol	-0.743834	-0.235046	0.349067	-0.0204194	-0.525939	-0.31663	-0.571072	-0.252472	-0.421192	-0.394292	-0.329552	-0.318002	-0.196648	-0.229442	-0.0341114	-0.150219	-0.102925	-0.0992578	0.0830092	1	0.210221	0.0490583	-0.0907924	0.0564591	0.0332134	0.145232	0.0604272	-0.232121	0.211202	-0.0487414	-0.129791	0.16748
1-hexanol	-0.229295	0.106316	-0.420953	-0.421957	-0.161131	-0.387098	-0.125138	0.0817401	-0.179118	-0.0722396	-0.193374	-0.151483	0.871658	-0.359201	0.267335	0.575272	-0.411563	-0.0161861	-0.364451	0.210221	1	0.852174	-0.473088	0.848014	0.890592	0.552417	0.904772	0.203917	0.982712	-0.647974	0.395244	-0.557533
Heptanal	-0.140924	0.332665	-0.453324	-0.132646	0.0356195	-0.274222	0.0291928	0.27802	0.0355529	0.273831	-0.0740411	-0.417971	0.889475	-0.713725	0.101508	0.634794	-0.27058	0.384688	-0.046364	0.0490583	0.852174	1	-0.237522	0.892167	0.869444	0.595895	0.84446	0.0645291	0.854205	-0.805937	0.0157607	-0.688465
(E,E)-2,4-hexadienal	-0.253494	-0.326019	0.0721994	0.513754	0.154643	0.205315	-0.130943	-0.287617	0.208606	0.162808	0.282131	-0.212753	-0.31132	-0.255668	-0.0747249	-0.691905	0.953345	0.680605	0.889116	-0.0907924	-0.473088	-0.237522	1	-0.584532	-0.601635	-0.0117913	-0.658103	0.0025046	-0.519389	0.463252	-0.589173	0.494031
(E)-2-heptenal	0.109624	0.576251	-0.412613	-0.423531	0.00868069	-0.442397	0.0254165	0.529676	-0.151217	0.257974	-0.213624	-0.118372	0.859037	-0.46597	0.297083	0.89294	-0.571436	-0.0128902	-0.42904	0.0564591	0.848014	0.892167	-0.584532	1	0.977124	0.636423	0.972456	-0.0704665	0.86328	-0.82541	0.286064	-0.765186
1-octen-3-ol	0.0786851	0.510984	-0.459943	-0.429988	0.0173714	-0.397927	0.0291915	0.447684	-0.157025	0.233551	-0.183216	-0.0763114	0.898499	-0.415236	0.311137	0.851708	-0.563069	-0.0874893	-0.45201	0.0332134	0.890592	0.869444	-0.601635	0.977124	1	0.595995	0.967865	0.0790664	0.920797	-0.710472	0.340444	-0.704594
(E,E)-2,4-heptadienal	0.0663057	0.499489	-0.376404	-0.495062	-0.203785	-0.593546	-0.196857	0.599322	-0.242757	0.192955	-0.440748	0.246379	0.631344	-0.361502	0.79702	0.558388	0.106407	0.0695677	-0.132764	0.145232	0.552417	0.595895	-0.0117913	0.636423	0.595995	1	0.612988	-0.275416	0.498064	-0.407208	0.260205	-0.239401
(E)-2-octenal	0.108362	0.45985	-0.464242	-0.500104	-0.102007	-0.413526	0.0604638	0.445944	-0.130268	0.122483	-0.289796	-0.00645926	0.874747	-0.297124	0.347562	0.8575	-0.614364	-0.143854	-0.554332	0.0604272	0.904772	0.84446	-0.658103	0.972456	0.967865	0.612988	1	-0.0112896	0.904174	-0.795176	0.474131	-0.700076
1-octanol	-0.111191	-0.340011	0.0787249	0.0876277	-0.107594	0.388736	0.154514	-0.562517	0.293755	-0.32177	-0.00781907	-0.0787014	0.175928	0.0493726	-0.241939	-0.249957	0.11167	-0.0615091	0.022888	-0.232121	0.203917	0.0645291	0.0025046	-0.0704665	0.0790664	-0.275416	-0.0112896	1	0.265401	0.267495	0.0778072	0.244451
(E)-2-nonenal	-0.227794	0.158183	-0.427384	-0.342472	-0.161314	-0.299602	-0.0529734	0.0976379	-0.12304	-0.0153105	-0.204989	-0.197594	0.869644	-0.398092	0.196115	0.601341	-0.469135	-0.0502233	-0.359398	0.211202	0.982712	0.854205	-0.519389	0.86328	0.920797	0.498064	0.904174	0.265401	1	-0.61683	0.347397	-0.542335
Nonanoic acid	-0.0758442	-0.399161	0.246145	0.221362	-0.00694108	0.310154	-0.0932471	-0.38731	-0.0155444	-0.166077	0.126955	0.342956	-0.622546	0.460719	0.0201945	-0.714514	0.548157	-0.235428	0.282873	-0.0487414	-0.647974	-0.805937	0.463252	-0.82541	-0.710472	-0.407208	-0.795176	0.267495	-0.61683	1	-0.117057	0.812168
2-pentylfuran	0.420625	0.111445	-0.363404	-0.640295	-0.322597	-0.184646	0.193161	0.201686	-0.0519485	-0.243825	-0.443451	0.71154	0.346509	0.665269	0.568314	0.38213	-0.429227	-0.74357	-0.814435	-0.129791	0.395244	0.0157607	-0.589173	0.286064	0.340444	0.260205	0.474131	0.0778072	0.347397	-0.117057	1	-0.0152829
2-octanol	-0.177761	-0.433326	0.217978	0.326676	-0.488771	0.444161	0.0717968	-0.413342	0.279351	-0.322597	-0.333988	0.265137	-0.592631	0.41558	0.023351	-0.744357	0.575652	-0.202456	0.313678	0.16748	-0.557533	-0.688465	0.494031	-0.765186	-0.704594	-0.239401	-0.700076	0.244451	-0.542335	0.812168	-0.0152829	1
CAROTENOIDS
Compound	unknown carotenoids	neochromes	neoxanthin	luteoxanthin	violaxanthin	auroxanthin	flavoxanthin	lutein	zeaxanthin	5,8-epoxy-b-carotene	a-carotene	b-carotene	d-carotene	GSVIVP00028786001 (CCD1)	GSVIVP00013949001 (CCD4)	GSVIVP00000988001 (NCED1)	GSVIVP00001163001 (CCD4a)	GSVIVP00001161001 (CCD8)	GSVIVP00032423001 (CCD1-1)	GSVIVP00032434001 (NCED6)	GSVIVP00020467001 (CCD4b)	GSVIVP00028793001 (CCD1-2)	β-cyclocitral	Unknown 33.56 (apocarotenoid)	b-damascenone	β-ionone
unknown carotenoids	1	-0.670821	-	0.564166	-0.595755	-0.546558	-0.534574	0.421859	-	0.565702	-	-0.0797067	-0.128434	-0.513221	0.52666	-0.178754	-0.264612	-0.0205109	-0.593087	-0.748625	-0.358532	-0.384453	0.576483	0.318958	-0.382702	0.243261
neochromes	-0.670821	1	-	-0.319666	0.230939	0.831175	0.702933	0.100623	-	-0.201651	-	0.304071	0.116419	0.611249	-0.859604	0.170466	0.3195	-0.103438	0.682313	0.400188	0.135285	0.0748916	-0.0891719	0.259285	0.708789	0.288709
neoxanthin	-	-	-	-	-	-	-	-	-	-	-	-	-	-	-	-	-	-	-	-	-	-	-	-	-	-
luteoxanthin	0.564166	-0.319666	-	1	-0.486455	0.00806639	-0.043819	0.191536	-	0.442045	-	-0.353512	0.18771	-0.522338	0.442146	-0.306672	0.277055	-0.433651	-0.331715	-0.867694	-0.783448	-0.387015	0.289924	0.0313542	-0.214848	-0.0379838
violaxanthin	-0.595755	0.230939	-	-0.486455	1	0.271487	0.202147	-0.00267708	-	-0.0772808	-	0.334362	0.442245	0.449411	-0.342143	0.0716985	0.139153	0.230345	-0.0987725	0.588117	0.326413	0.631205	-0.127511	0.0989948	0.264839	0.0297489
auroxanthin	-0.546558	0.831175	-	0.00806639	0.271487	1	0.920313	0.124688	-	0.0668516	-	0.0626728	0.389062	0.39186	-0.623148	-0.151042	0.526316	-0.432864	0.413992	0.13602	0.0527058	0.083255	0.115636	0.281913	0.611146	0.288243
flavoxanthin	-0.534574	0.702933	-	-0.043819	0.202147	0.920313	1	0.0468575	-	0.118079	-	-0.0183674	0.228801	0.446531	-0.410923	-0.194135	0.436647	-0.357777	0.508421	0.205658	0.120603	0.110992	0.135776	0.196449	0.394761	0.248654
lutein	0.421859	0.100623	-	0.191536	-0.00267708	0.124688	0.0468575	1	-	0.816556	-	0.602099	0.104648	0.418275	-0.237136	0.274205	-0.181539	-0.00605483	-0.258035	-0.22777	-0.357989	0.128226	0.857522	0.911409	0.279366	0.923853
zeaxanthin	-	-	-	-	-	-	-	-	-	-	-	-	-	-	-	-	-	-	-	-	-	-	-	-	-	-
5,8-epoxy-b-carotene	0.565702	-0.201651	-	0.442045	-0.0772808	0.0668516	0.118079	0.816556	-	1	-	0.132042	-0.00725368	0.169275	0.137663	-0.0890512	-0.266116	-0.143115	-0.426662	-0.519947	-0.440167	-0.118744	0.822512	0.771838	0.104368	0.675104
a-carotene	-	-	-	-	-	-	-	-	-	-	-	-	-	-	-	-	-	-	-	-	-	-	-	-	-	-
b-carotene	-0.0797067	0.304071	-	-0.353512	0.334362	0.0626728	-0.0183674	0.602099	-	0.132042	-	1	0.317924	0.645339	-0.363183	0.6118	0.149408	0.40385	0.162437	0.483848	0.0825801	0.683205	0.465086	0.527911	0.0873931	0.688081
d-carotene	-0.128434	0.116419	-	0.18771	0.442245	0.389062	0.228801	0.104648	-	-0.00725368	-	0.317924	1	-0.0964671	-0.0295081	0.0256815	0.810195	-0.360843	-0.233073	0.051115	0.11771	0.605322	0.286773	0.0991038	0.0394647	0.17815
GSVIVP00028786001 (CCD1)	-0.513221	0.611249	-	-0.522338	0.449411	0.39186	0.446531	0.418275	-	0.169275	-	0.645339	-0.0964671	1	-0.525748	0.52794	-0.116386	0.329741	0.548067	0.604438	0.100693	0.429659	0.178397	0.474887	0.424098	0.543038
GSVIVP00013949001 (CCD4)	0.52666	-0.859604	-	0.442146	-0.342143	-0.623148	-0.410923	-0.237136	-	0.137663	-	-0.363183	-0.0295081	-0.525748	1	-0.0783152	-0.0281112	-0.0552603	-0.332809	-0.401348	-0.158123	-0.0295561	0.0722527	-0.371441	-0.750184	-0.341695
GSVIVP00000988001 (NCED1)	-0.178754	0.170466	-	-0.306672	0.0716985	-0.151042	-0.194135	0.274205	-	-0.0890512	-	0.6118	0.0256815	0.52794	-0.0783152	1	-0.0895398	0.051836	0.315008	0.35567	0.0608945	0.453986	0.0898444	0.168619	0.219626	0.361418
GSVIVP00001163001 (CCD4a)	-0.264612	0.3195	-	0.277055	0.139153	0.526316	0.436647	-0.181539	-	-0.266116	-	0.149408	0.810195	-0.116386	-0.0281112	-0.0895398	1	-0.30266	0.232257	0.0581164	0.0194934	0.392972	0.0457399	-0.170352	-0.0887681	-0.0600836
GSVIVP00001161001 (CCD8)	-0.0205109	-0.103438	-	-0.433651	0.230345	-0.432864	-0.357777	-0.00605483	-	-0.143115	-	0.40385	-0.360843	0.329741	-0.0552603	0.051836	-0.30266	1	0.166701	0.430233	0.036821	0.159948	-0.159913	-0.00324872	-0.357211	-0.0788125
GSVIVP00032423001 (CCD1-1)	-0.593087	0.682313	-	-0.331715	-0.0987725	0.413992	0.508421	-0.258035	-	-0.426662	-	0.162437	-0.233073	0.548067	-0.332809	0.315008	0.232257	0.166701	1	0.46413	0.141809	0.036526	-0.313823	-0.155532	0.185501	-0.0479988
GSVIVP00032434001 (NCED6)	-0.748625	0.400188	-	-0.867694	0.588117	0.13602	0.205658	-0.22777	-	-0.519947	-	0.483848	0.051115	0.604438	-0.401348	0.35567	0.0581164	0.430233	0.46413	1	0.598282	0.677234	-0.32379	-0.189544	0.0346319	-0.00387633
GSVIVP00020467001 (CCD4b)	-0.358532	0.135285	-	-0.783448	0.326413	0.0527058	0.120603	-0.357989	-	-0.440167	-	0.0825801	0.11771	0.100693	-0.158123	0.0608945	0.0194934	0.036821	0.141809	0.598282	1	0.317262	-0.149624	-0.114949	0.105129	-0.0485277
GSVIVP00028793001 (CCD1-2)	-0.384453	0.0748916	-	-0.387015	0.631205	0.083255	0.110992	0.128226	-	-0.118744	-	0.683205	0.605322	0.429659	-0.0295561	0.453986	0.392972	0.159948	0.036526	0.677234	0.317262	1	0.172665	0.0197392	-0.176709	0.267167
β-cyclocitral	0.576483	-0.0891719	-	0.289924	-0.127511	0.115636	0.135776	0.857522	-	0.822512	-	0.465086	0.286773	0.178397	0.0722527	0.0898444	0.0457399	-0.159913	-0.313823	-0.32379	-0.149624	0.172665	1	0.818531	0.0215225	0.869392
Unknown 33.56 (apocarotenoid)	0.318958	0.259285	-	0.0313542	0.0989948	0.281913	0.196449	0.911409	-	0.771838	-	0.527911	0.0991038	0.474887	-0.371441	0.168619	-0.170352	-0.00324872	-0.155532	-0.189544	-0.114949	0.0197392	0.818531	1	0.483887	0.906557
b-damascenone	-0.382702	0.708789	-	-0.214848	0.264839	0.611146	0.394761	0.279366	-	0.104368	-	0.0873931	0.0394647	0.424098	-0.750184	0.219626	-0.0887681	-0.357211	0.185501	0.0346319	0.105129	-0.176709	0.0215225	0.483887	1	0.353132
β-ionone	0.243261	0.288709	-	-0.0379838	0.0297489	0.288243	0.248654	0.923853	-	0.675104	-	0.688081	0.17815	0.543038	-0.341695	0.361418	-0.0600836	-0.0788125	-0.0479988	-0.00387633	-0.0485277	0.267167	0.869392	0.906557	0.353132	1
PHENYLPROPANOIDS
Compound	Benzoic Acid	Caffeic Acid	Cinnamic Acid	Coniferyl Acetate	Coniferyl Alcohol	Coniferyl Aldehyde	Coumaric Acid	Ferulic Acid	Hydroxyconiferyl Alcohol	Sinapyl Alcohol	OMT1	OMT2	OMT3	OMT4	Benzylalcohol	Phenylacetaldehyde	Salicylaldehyde	2-phenylethanol	3-ethylbenzaldehyde	2-ethylbenzaldehyde	Methyl salicylate
Benzoic Acid	1	-	-0.0915525	0.505549	-0.418325	0.147019	0.929388	-0.230949	0.201966	-0.164368	0.0536762	-0.138713	-0.0885377	-0.12915	-0.226405	-0.750143	-0.40547	-0.593289	0.585488	0.677438	0.264045
Caffeic Acid	-	-	-	-	-	-	-	-	-	-	-	-	-	-	-	-	-	-	-	-	-
Cinnamic Acid	-0.0915525	-	1	-0.439286	0.277994	-0.269466	-0.010364	0.488668	-0.287514	0.588648	0.146209	0.312306	0.069217	-0.167006	0.14907	0.439598	-0.145671	0.0981834	-0.0944384	-0.136322	-0.218374
Coniferyl Acetate	0.505549	-	-0.439286	1	0.0808367	0.259256	0.498826	0.0434694	0.196176	-0.150447	0.47865	0.268469	0.357443	0.218915	-0.473646	-0.624409	-0.459919	-0.416474	0.24977	0.337016	0.0720786
Coniferyl Alcohol	-0.418325	-	0.277994	0.0808367	1	0.194583	-0.349336	0.88116	0.0291162	0.66842	-0.0871969	0.0689526	0.153142	-0.208499	0.275803	0.447779	0.262056	0.553579	-0.604927	-0.584505	0.142214
Coniferyl Aldehyde	0.147019	-	-0.269466	0.259256	0.194583	1	0.230668	0.0871491	0.967484	0.131839	-0.456613	-0.364066	-0.48047	-0.307541	-0.0431669	0.145658	0.347977	0.241893	-0.233767	-0.142756	0.459201
Coumaric Acid	0.929388	-	-0.010364	0.498826	-0.349336	0.230668	1	-0.244158	0.305153	-0.0345378	0.117812	-0.061706	-0.186093	0.0464845	-0.127289	-0.570728	-0.408691	-0.450596	0.567837	0.66074	0.376951
Ferulic Acid	-0.230949	-	0.488668	0.0434694	0.88116	0.0871491	-0.244158	1	-0.0577585	0.811487	-0.0123728	0.0975234	0.104733	-0.440094	0.15592	0.332279	0.162143	0.242633	-0.438449	-0.426537	-0.0383557
Hydroxyconiferyl Alcohol	0.201966	-	-0.287514	0.196176	0.0291162	0.967484	0.305153	-0.0577585	1	0.111589	-0.432945	-0.361742	-0.636196	-0.298645	-0.107324	0.0840271	0.27008	0.163451	-0.0403718	0.039142	0.536262
Sinapyl Alcohol	-0.164368	-	0.588648	-0.150447	0.66842	0.131839	-0.0345378	0.811487	0.111589	1	-0.0400835	0.0803512	-0.347847	-0.349171	0.259295	0.451582	0.176271	0.266777	-0.198118	-0.199521	0.151694
OMT1	0.0536762	-	0.146209	0.47865	-0.0871969	-0.456613	0.117812	-0.0123728	-0.432945	-0.0400835	1	0.83861	0.555286	0.496822	-0.602509	-0.311132	-0.813303	-0.504874	0.441915	0.401581	-0.405878
OMT2	-0.138713	-	0.312306	0.268469	0.0689526	-0.364066	-0.061706	0.0975234	-0.361742	0.0803512	0.83861	1	0.534228	0.566122	-0.542575	-0.0145629	-0.606165	-0.102517	0.140789	0.0935111	-0.534055
OMT3	-0.0885377	-	0.069217	0.357443	0.153142	-0.48047	-0.186093	0.104733	-0.636196	-0.347847	0.555286	0.534228	1	0.433145	-0.21145	-0.179145	-0.378232	-0.13091	-0.195989	-0.207798	-0.589047
OMT4	-0.12915	-	-0.167006	0.218915	-0.208499	-0.307541	0.0464845	-0.440094	-0.298645	-0.349171	0.496822	0.566122	0.433145	1	0.0190083	0.0575392	-0.192903	0.159985	-0.0396995	-0.0572957	-0.351853
Benzylalcohol	-0.226405	-	0.14907	-0.473646	0.275803	-0.0431669	-0.127289	0.15592	-0.107324	0.259295	-0.602509	-0.542575	-0.21145	0.0190083	1	0.543351	0.733838	0.586124	-0.561997	-0.550133	0.156929
Phenylacetaldehyde	-0.750143	-	0.439598	-0.624409	0.447779	0.145658	-0.570728	0.332279	0.0840271	0.451582	-0.311132	-0.0145629	-0.179145	0.0575392	0.543351	1	0.61946	0.746531	-0.727231	-0.774962	-0.164348
Salicylaldehyde	-0.40547	-	-0.145671	-0.459919	0.262056	0.347977	-0.408691	0.162143	0.27008	0.176271	-0.813303	-0.606165	-0.378232	-0.192903	0.733838	0.61946	1	0.655459	-0.757718	-0.743334	0.0224264
2-phenylethanol	-0.593289	-	0.0981834	-0.416474	0.553579	0.241893	-0.450596	0.242633	0.163451	0.266777	-0.504874	-0.102517	-0.13091	0.159985	0.586124	0.746531	0.655459	1	-0.759176	-0.760667	0.152893
3-ethylbenzaldehyde	0.585488	-	-0.0944384	0.24977	-0.604927	-0.233767	0.567837	-0.438449	-0.0403718	-0.198118	0.441915	0.140789	-0.195989	-0.0396995	-0.561997	-0.727231	-0.757718	-0.759176	1	0.990298	0.273035
2-ethylbenzaldehyde	0.677438	-	-0.136322	0.337016	-0.584505	-0.142756	0.66074	-0.426537	0.039142	-0.199521	0.401581	0.0935111	-0.207798	-0.0572957	-0.550133	-0.774962	-0.743334	-0.760667	0.990298	1	0.332823
Methyl salicylate	0.264045	-	-0.218374	0.0720786	0.142214	0.459201	0.376951	-0.0383557	0.536262	0.151694	-0.405878	-0.534055	-0.589047	-0.351853	0.156929	-0.164348	0.0224264	0.152893	0.273035	0.332823	1

## Sheet: Supplementary table 5
Supplemental Table 5. Pearson correlation coefficients calculated, for each GS and ADH gene, against all the precursor and volatile metabolites. Red and Green mark, respectively, positive and negative correlations (|r|>0.65).
Metabolite	GS1	GS2	GS3	GS4	GS5	GS6	GS7	GS8	GS9	GS10	GS11	GS12	GS13	GS14	GS15	GS16	GS18	GS20	GS21	GS22	GS23	GS24	GS25	GS26	GS27	GS28	GS29	GS30	GS31	GS32	GS33	ADH1	ADH2	ADH3
Isoleucine	-0.0111544	-0.311437	-0.00760111	0.17447	-0.321911	0.823863	0.0735573	-0.235918	0.391924	-0.109091	0.263077	-0.311336	0.505164	-0.315418	-0.109091	-0.13188	-0.0652868	0.194581	0.823873	0.513037	0.542104	-0.109091	0.869131	0.278604	0.158065	-0.109091	0.155619	-0.155723	-0.154465	-0.220745	-0.197013	0.0162112	-0.440572	-0.343595
Leucine	-0.0437857	-0.316859	-0.066608	0.0941159	-0.334956	0.783617	-0.0111026	-0.311106	0.302586	-0.204095	0.16296	-0.316691	0.530965	-0.314237	-0.204095	-0.0975873	-0.173562	0.21544	0.783679	0.614696	0.427618	-0.204095	0.811156	0.198162	0.297136	-0.204095	0.292563	-0.132791	-0.191186	-0.256244	-0.189198	0.184178	-0.473899	-0.315461
Phenylalanine	0.373219	-0.384694	0.316259	0.492953	-0.4038	0.355766	0.347539	-0.163868	0.306931	-0.211942	0.607279	-0.384515	0.190667	-0.32955	-0.211942	-0.118567	-0.309519	0.0179515	0.355857	0.300033	0.522257	-0.211942	0.488129	0.628708	0.322606	-0.211942	0.317882	-0.201641	-0.125046	-0.0701557	0.0600147	0.301635	-0.116084	0.0364935
Valine	0.00677238	-0.33167	0.0813319	0.184744	-0.336118	0.757283	0.107681	-0.242943	0.488461	-0.0322741	0.302478	-0.331621	0.485331	-0.330461	-0.0322741	-0.046951	-0.0140805	0.257512	0.757256	0.509004	0.519813	-0.0322741	0.802324	0.294334	0.27338	-0.0322741	0.273077	-0.182495	-0.135664	-0.263119	-0.241037	0.0888246	-0.46891	-0.354828
2-methyl-2-propanol	-0.404405	0.233838	-0.0722394	0.120194	0.24182	0.785695	0.00197589	-0.0762191	0.397345	0.0833781	0.0485677	0.233762	0.67849	-0.00587776	0.0833781	-0.19448	0.446245	0.146534	0.785606	0.16827	0.577227	0.0833781	0.803152	0.0195586	-0.131827	0.0833781	-0.129978	-0.146172	-0.0621154	-0.124067	-0.397362	-0.403309	-0.152681	-0.383259
3-methylbutanol	-0.104549	-0.244024	-0.583272	-0.308968	-0.266622	0.661033	-0.383534	0.0664657	-0.13863	-0.265549	-0.304759	-0.243819	0.365493	-0.42843	-0.265549	-0.0967568	-0.290672	0.202937	0.661134	0.32298	-0.01251	-0.265549	0.603241	-0.197822	0.199208	-0.265549	0.19291	0.0228188	-0.273952	-0.282105	-0.332468	-0.0469399	-0.739092	-0.729938
2-methylbutanol	-0.153341	-0.233504	-0.611655	-0.276866	-0.254968	0.741253	-0.362892	0.0566049	-0.144279	-0.252114	-0.277279	-0.233308	0.365246	-0.412739	-0.252114	-0.0949126	-0.25516	0.223462	0.741342	0.302753	0.0693123	-0.252114	0.686656	-0.171355	0.0280802	-0.252114	0.0218021	0.119126	-0.265422	-0.164835	-0.230609	-0.213285	-0.69517	-0.693503
2-methyl-2-butanol	-0.0978675	0.200312	0.0527995	0.118885	0.207681	0.215082	0.117361	0.31591	0.294924	0.0780763	0.0826442	0.200242	0.339587	-0.24558	0.0780763	0.108493	0.311464	0.253367	0.215028	-0.291137	0.282313	0.0780763	0.227058	0.0607854	0.288813	0.0780763	0.291309	-0.0320551	0.0327105	-0.0280697	-0.415115	-0.262285	-0.228302	-0.49465
Linoleic Acid	-0.317545	-0.355545	0.116713	0.0375469	-0.327495	0.639427	0.269453	-0.305378	0.655238	0.37604	0.258056	-0.355781	0.139653	-0.397395	0.37604	0.135232	0.386837	0.358856	0.639192	0.00563656	0.521755	0.37604	0.674561	0.144605	-0.235766	0.37604	-0.226762	0.0397729	0.2027	-0.0958366	-0.237326	-0.556108	-0.2064	-0.379996
Linolenic Acid	-0.285178	-0.176716	-0.218208	-0.100329	-0.188226	0.982909	-0.0558383	-0.292551	0.310557	-0.131559	-0.0713571	-0.176609	0.616867	-0.22217	-0.131559	-0.238642	0.0767256	0.135827	0.982921	0.518301	0.498461	-0.131559	0.960706	-0.0484452	-0.0957431	-0.131559	-0.0992239	-0.111792	-0.017385	-0.251091	-0.314244	-0.229259	-0.434226	-0.438637
1-penten-3-ol	0.206903	0.175043	0.566777	0.380203	0.225667	0.177558	0.424462	0.351229	0.770059	0.621107	0.46909	0.174592	0.133556	0.238172	0.621107	-0.0975597	0.802841	-0.0308016	0.177221	-0.185937	0.571194	0.621107	0.213925	0.317863	-0.343388	0.621107	-0.32843	-0.364111	0.226377	-0.0625183	-0.259224	-0.483522	0.00534538	-0.128622
Pentanal	0.0467253	-0.034922	-0.547372	-0.0475672	-0.0502254	0.447058	-0.249241	0.468975	-0.275845	-0.189023	-0.10485	-0.0347863	0.161799	-0.361996	-0.189023	-0.180488	-0.184201	0.0511146	0.447131	-0.193079	0.0883839	-0.189023	0.448959	0.00621073	-0.143271	-0.189023	-0.148283	0.102716	-0.287197	0.0218782	-0.179173	-0.44677	-0.460481	-0.665253
2-ethylfuran	-0.000521019	-0.0139507	0.62363	-0.000279389	0.0441458	-0.25782	0.439745	0.0152675	0.741453	0.727926	0.197779	-0.0144617	-0.256845	0.149921	0.727926	0.246347	0.764904	0.0996244	-0.258188	-0.292698	0.144589	0.727926	-0.28635	-0.0105988	-0.209234	0.727926	-0.191345	-0.168888	0.540294	-0.0931377	-0.207498	-0.32439	0.140699	0.0476066
(E)-2-pentenal	0.345265	0.458368	0.36391	0.51818	0.470003	0.390549	0.315307	0.602948	0.445401	0.113272	0.392364	0.458253	0.543306	0.293999	0.113272	-0.46613	0.541985	-0.275293	0.390466	-0.0863645	0.725623	0.113272	0.442925	0.373641	-0.201667	0.113272	-0.199197	-0.484046	0.0307862	-0.0331911	-0.326234	-0.351426	-0.0344862	-0.20077
1-pentanol	-0.141588	-0.275178	-0.391834	-0.278632	-0.268972	0.814057	-0.289455	0.0352338	0.263749	0.0970638	-0.184235	-0.275225	0.419361	-0.347428	0.0970638	-0.134127	0.0839247	0.22396	0.813959	0.370627	0.154656	0.0970638	0.759486	-0.166533	0.0699897	0.0970638	0.0725566	-0.209986	-0.189893	-0.493356	-0.561897	-0.183242	-0.805358	-0.852591
(Z)-3-hexenal	0.292504	0.470592	0.312344	0.795196	0.44571	-0.335947	0.346316	0.258803	-0.305318	-0.344529	0.564034	0.470798	0.00572978	0.304462	-0.344529	-0.171018	-0.157989	-0.29328	-0.335746	-0.36796	0.390782	-0.344529	-0.171909	0.626773	-0.166288	-0.344529	-0.175247	0.155694	-0.16562	0.691774	0.616341	-0.0365872	0.781001	0.723554
Hexanal	-0.105939	0.0560558	-0.406625	0.224676	0.00876938	-0.0772774	-0.238973	-0.103063	-0.678168	-0.595633	0.0548869	0.0564705	0.0338739	-0.233536	-0.595633	0.0403975	-0.697185	0.0642274	-0.0769596	-0.0718544	-0.135368	-0.595633	0.0261101	0.205708	0.310464	-0.595633	0.296085	0.363613	-0.506356	0.33769	0.373127	0.286644	0.216896	0.180972
(E)-2-hexenal	-0.115109	0.313762	-0.160589	0.263977	0.263165	-0.243901	-0.0455273	-0.193686	-0.682222	-0.655232	0.00697429	0.314198	0.0413939	0.162971	-0.655232	-0.0750901	-0.528909	-0.175862	-0.243542	-0.0491283	-0.0317809	-0.655232	-0.169869	0.138263	0.00999043	-0.655232	-0.00644282	0.383521	-0.204514	0.558737	0.611026	0.22431	0.635193	0.673537
(E)-2-hexen-1-ol	0.258147	0.37265	0.173454	-0.19323	0.346541	-0.289437	-0.0767655	0.100959	-0.158956	-0.352962	-0.38135	0.372869	0.28566	0.502095	-0.352962	-0.249471	-0.0634746	-0.375949	-0.289234	0.402055	-0.230673	-0.352962	-0.404734	-0.32043	0.372769	-0.352962	0.364598	-0.335778	0.181571	-0.20842	-0.11776	0.656096	0.0130056	0.296202
1-hexanol	0.286431	-0.0476051	-0.367057	-0.150217	-0.0653685	0.157611	-0.178151	0.545919	-0.260205	-0.218911	-0.190654	-0.0474474	0.0554047	-0.275898	-0.218911	-0.252842	-0.221992	-0.14272	0.157717	-0.175671	-0.0855253	-0.218911	0.126012	-0.0835993	0.0575985	-0.218911	0.0522089	-0.12818	-0.110499	-0.17308	-0.307722	-0.141694	-0.463278	-0.592582
Heptanal	0.0545217	-0.135754	-0.611722	-0.124442	-0.172659	0.40434	-0.339692	0.265042	-0.434995	-0.452213	-0.198963	-0.135425	0.212137	-0.435617	-0.452213	-0.150339	-0.500342	0.0642968	0.404555	0.0429313	-0.0574849	-0.452213	0.399405	-0.0392029	0.179118	-0.452213	0.168096	0.120129	-0.361461	-0.0504585	-0.129833	-0.0490196	-0.505917	-0.568306
(E,E)-2,4-hexadienal	0.0506644	0.451721	0.146056	0.600264	0.419352	-0.303777	0.19528	0.0358956	-0.417408	-0.436871	0.35111	0.451993	0.052637	0.258037	-0.436871	-0.0719918	-0.250067	-0.18362	-0.303529	-0.254479	0.236695	-0.436871	-0.172461	0.427687	-0.0614118	-0.436871	-0.0724948	0.281623	-0.18462	0.665066	0.611175	0.0607054	0.759304	0.721295
(E)-2-heptenal	0.0237941	-0.21151	-0.494762	-0.25634	-0.228972	0.615869	-0.302091	0.211056	-0.076179	-0.203579	-0.245363	-0.21135	0.331041	-0.39162	-0.203579	-0.213654	-0.205422	0.0729622	0.61594	0.214868	0.0411082	-0.203579	0.568865	-0.149367	0.133409	-0.203579	0.128545	-0.125715	-0.210797	-0.34619	-0.428811	-0.102689	-0.713378	-0.769056
1-octen-3-ol	0.0777878	-0.184796	-0.518765	-0.251109	-0.199515	0.556546	-0.291987	0.314419	-0.143929	-0.171146	-0.246682	-0.184661	0.228093	-0.344111	-0.171146	-0.283839	-0.184068	-0.0255887	0.556604	0.0958403	0.0251433	-0.171146	0.511848	-0.147734	-0.0484819	-0.171146	-0.052869	-0.124933	-0.185365	-0.295003	-0.383383	-0.234168	-0.645688	-0.746784
(E,E)-2,4-heptadienal	0.289122	0.389964	-0.00230923	0.410405	0.367327	0.518375	0.0514785	0.531997	0.0561494	-0.310744	0.203591	0.390152	0.682844	0.104127	-0.310744	-0.410363	0.0743794	-0.152238	0.518508	0.129329	0.56556	-0.310744	0.552971	0.298798	0.0735512	-0.310744	0.0658854	-0.248768	-0.225665	0.0495382	-0.188109	-0.117504	-0.24037	-0.278556
(E)-2-octenal	0.0716046	-0.184456	-0.400721	-0.264483	-0.191853	0.503013	-0.236699	0.317186	0.0110773	-0.0795554	-0.229962	-0.184385	0.252448	-0.371359	-0.0795554	-0.143984	-0.0784034	0.0959153	0.503026	0.0949348	0.0197991	-0.0795554	0.443072	-0.162934	0.11777	-0.0795554	0.115991	-0.129114	-0.119527	-0.33117	-0.460606	-0.176072	-0.71667	-0.793571
1-octanol	0.453915	-0.397812	-0.0182341	0.177842	-0.407263	-0.362887	0.315204	0.280224	-0.359384	-0.0902076	0.307692	-0.397718	-0.783277	-0.332279	-0.0902076	-0.035781	-0.4143	-0.23536	-0.362818	-0.634477	-0.0165832	-0.0902076	-0.279505	0.353593	-0.574581	-0.0902076	-0.577912	0.327094	0.165525	0.472218	0.552126	-0.478715	0.286968	0.202449
(E)-2-nonenal	0.232303	-0.0918994	-0.459974	-0.23427	-0.110471	0.209862	-0.251107	0.483571	-0.318995	-0.225897	-0.268273	-0.0917333	0.0316903	-0.261934	-0.225897	-0.246457	-0.258503	-0.128014	0.209968	-0.100784	-0.136152	-0.225897	0.159069	-0.153604	-0.0379733	-0.225897	-0.0437156	-0.0624214	-0.125283	-0.15646	-0.244638	-0.179499	-0.49663	-0.582654
Nonanoic acid	0.14908	0.367982	0.41864	0.348663	0.385914	-0.436701	0.304702	0.101234	-0.000383708	0.198419	0.266598	0.367814	-0.264251	0.590266	0.198419	-0.164332	0.318455	-0.384285	-0.43678	-0.283647	0.14974	0.198419	-0.38645	0.202463	-0.601344	0.198419	-0.597477	-0.0319872	0.200482	0.382367	0.423524	-0.229866	0.742041	0.717286
2-pentylfuran	0.115704	0.015771	0.323206	-0.0648197	0.0556778	0.112052	0.307381	0.383958	0.622991	0.498228	0.0652255	0.0154193	0.0246098	-0.0535152	0.498228	0.0739165	0.655683	0.105066	0.111783	-0.281383	0.265	0.498228	0.0505191	-0.0529393	-0.167493	0.498228	-0.155294	-0.185979	0.429412	-0.142835	-0.417712	-0.515627	-0.287461	-0.438355
2-octanol	0.176006	0.421842	0.566368	0.369636	0.427521	-0.480861	0.422319	0.0846778	0.0619119	0.041309	0.25732	0.42178	-0.12831	0.574355	0.041309	0.134869	0.282301	-0.131745	-0.480854	-0.149404	0.209533	0.041309	-0.480347	0.204529	-0.33923	0.041309	-0.338822	0.250501	0.326487	0.64983	0.639998	-0.127541	0.65683	0.855565
Benzoic Acid	0.116651	-0.147457	0.588349	0.102748	-0.0818771	-0.202238	0.396212	0.104823	0.778354	0.830978	0.357797	-0.14803	-0.323619	0.0466148	0.830978	0.259706	0.712581	0.156214	-0.202663	-0.294792	0.156001	0.830978	-0.194112	0.147333	-0.18863	0.830978	-0.168115	-0.215348	0.355042	-0.152554	-0.218273	-0.322517	-0.00254894	-0.0891906
Caffeic Acid	#DIV/0!	#DIV/0!	#DIV/0!	#DIV/0!	#DIV/0!	#DIV/0!	#DIV/0!	#DIV/0!	#DIV/0!	#DIV/0!	#DIV/0!	#DIV/0!	#DIV/0!	#DIV/0!	#DIV/0!	#DIV/0!	#DIV/0!	#DIV/0!	#DIV/0!	#DIV/0!	#DIV/0!	#DIV/0!	#DIV/0!	#DIV/0!	#DIV/0!	#DIV/0!	#DIV/0!	#DIV/0!	#DIV/0!	#DIV/0!	#DIV/0!	#DIV/0!	#DIV/0!	#DIV/0!
Cinnamic Acid	0.360463	-0.348098	0.30314	0.469148	-0.369034	0.364159	0.315822	-0.152148	0.306233	-0.237425	0.565567	-0.347904	0.252886	-0.323576	-0.237425	-0.123936	-0.306338	0.0247323	0.364263	0.330002	0.502863	-0.237425	0.488208	0.59243	0.406903	-0.237425	0.401696	-0.235003	-0.139427	-0.116976	-0.00397185	0.361077	-0.155528	-0.00402405
Coniferyl Acetate	-0.50284	-0.0838501	0.0188743	-0.235579	-0.0233437	-0.222054	-0.129659	-0.239292	0.328225	0.76301	-0.0604894	-0.0843804	-0.362445	0.00489714	0.76301	0.590821	0.519781	0.504946	-0.222442	-0.227887	-0.308862	0.76301	-0.257265	-0.234811	-0.147428	0.76301	-0.128544	0.268322	0.0199123	-0.00707536	-0.0358834	-0.3025	0.0103659	-0.0972319
Coniferyl Alcohol	-0.0938302	-0.0536157	0.348185	0.152125	-1.76749e-05	-0.280725	0.247039	0.0618191	0.433424	0.674436	0.321673	-0.0540861	-0.394835	0.0262179	0.674436	0.640866	0.513066	0.494022	-0.281063	-0.348358	0.0455603	0.674436	-0.281626	0.15978	-0.265033	0.674436	-0.24859	0.425953	0.149992	0.416906	0.335353	-0.486704	0.0916612	0.1316
Coniferyl Aldehyde	-0.20487	-0.0483393	0.31977	-0.115139	0.0240881	-0.173132	0.0951014	-0.0192522	0.630328	0.90967	0.0951839	-0.0489755	-0.296993	0.153397	0.90967	0.398877	0.768091	0.316119	-0.1736	-0.200567	-0.0763576	0.90967	-0.215194	-0.11713	-0.259822	0.90967	-0.237464	-0.0337711	0.208232	-0.130313	-0.180344	-0.3686	-0.0488602	-0.123225
Coumaric Acid	0.0623859	-0.0118934	0.635258	0.106274	0.0514185	-0.140399	0.407652	0.091022	0.824863	0.793041	0.308857	-0.0124505	-0.163988	0.169619	0.793041	0.260924	0.8072	0.173644	-0.140808	-0.193971	0.230513	0.793041	-0.15732	0.0976785	-0.182225	0.793041	-0.162651	-0.197269	0.401371	-0.100322	-0.203803	-0.321774	0.0122618	-0.0249583
Ferulic Acid	-0.116163	0.0128769	0.426203	-0.168159	0.0831973	-0.176024	0.152407	0.0470011	0.727182	0.878988	0.0271503	0.0122575	-0.18806	0.217667	0.878988	0.315953	0.844421	0.228954	-0.176476	-0.134447	-0.0484471	0.878988	-0.249555	-0.187651	-0.15512	0.878988	-0.133338	-0.193192	0.339176	-0.255594	-0.33662	-0.272225	-0.114871	-0.163579
Hydroxyconiferyl Alcohol	-0.200077	0.142633	0.417504	0.0344365	0.203355	-0.186263	0.224322	-0.0219514	0.557696	0.749734	0.151262	0.142094	-0.206471	0.322882	0.749734	0.328367	0.77917	0.215369	-0.186647	-0.214815	0.0956174	0.749734	-0.218052	-0.040902	-0.413652	0.749734	-0.395594	0.0705207	0.29443	0.13244	0.0453608	-0.453614	0.208484	0.163785
Sinapyl Alcohol	-0.208424	-0.00978192	0.27116	-0.200885	0.0620861	-0.201389	0.0185652	0.00510942	0.597376	0.899951	-0.00840942	-0.0104143	-0.26578	0.175555	0.899951	0.27038	0.771272	0.19749	-0.201851	-0.205772	-0.168138	0.899951	-0.248964	-0.214632	-0.180037	0.899951	-0.157775	-0.219206	0.196204	-0.33288	-0.387104	-0.257598	-0.0710356	-0.220557
Benzylalcohol	-0.0437931	-0.194706	-0.400873	-0.251804	-0.208025	0.786684	-0.149426	0.111397	0.0622493	-0.152924	-0.22821	-0.194583	0.37526	-0.289321	-0.152924	-0.364812	-0.0277339	-0.0520975	0.786718	0.232046	0.265328	-0.152924	0.733983	-0.160089	-0.216243	-0.152924	-0.220483	-0.163845	0.00353931	-0.301453	-0.403671	-0.363429	-0.567498	-0.664684
Phenylacetaldehyde	-0.0721525	-0.21702	-0.337138	-0.270127	-0.238894	0.494133	-0.322399	-0.0739978	0.0355038	-0.258407	-0.255783	-0.216821	0.463376	-0.38263	-0.258407	0.0125148	-0.269759	0.261361	0.49424	0.478261	-0.0711473	-0.258407	0.43964	-0.180726	0.657478	-0.258407	0.652209	-0.145181	-0.250847	-0.460818	-0.470313	0.397181	-0.730588	-0.630376
Salicylaldehyde	0.301438	-0.11974	-0.440016	-0.169926	-0.133258	0.138543	-0.219695	0.554539	-0.324529	-0.160705	-0.181989	-0.119618	-0.0766565	-0.292388	-0.160705	-0.314264	-0.255939	-0.211265	0.138619	-0.241203	-0.141163	-0.160705	0.121312	-0.0755637	-0.0899215	-0.160705	-0.0941233	-0.150202	-0.152062	-0.20289	-0.291409	-0.214702	-0.434878	-0.610231
2-phenylethanol	0.26787	-0.178181	-0.467106	-0.267932	-0.191043	0.200985	-0.32706	0.44547	-0.275793	-0.148374	-0.261239	-0.178062	0.00587622	-0.274623	-0.148374	-0.262643	-0.280991	-0.132936	0.201051	-0.00888201	-0.224671	-0.148374	0.155334	-0.157718	0.0688531	-0.148374	0.0652554	-0.196993	-0.213864	-0.340678	-0.353586	-0.0210574	-0.592848	-0.655127
3-ethylbenzaldehyde	0.153792	0.355151	0.60255	0.324594	0.362911	-0.429532	0.437333	-0.000858938	0.150609	0.072047	0.246198	0.355073	-0.104542	0.552571	0.072047	0.167171	0.304323	-0.0883457	-0.429545	-0.0568959	0.221038	0.072047	-0.440965	0.179128	-0.297526	0.072047	-0.296269	0.230212	0.369116	0.588964	0.605262	-0.0850546	0.598087	0.839543
2-ethylbenzaldehyde	0.139589	0.304937	0.669808	0.279516	0.324788	-0.438164	0.488312	0.0103879	0.299385	0.226881	0.257258	0.304754	-0.15604	0.512472	0.226881	0.204407	0.439943	-0.0552	-0.438258	-0.125081	0.225916	0.226881	-0.456347	0.151599	-0.312468	0.226881	-0.307351	0.168389	0.456311	0.499532	0.48416	-0.157571	0.552894	0.742318
Methyl salicylate	0.0776116	-0.141523	0.359375	-0.303246	-0.102957	-0.23053	0.320402	0.173829	0.52529	0.492542	-0.105435	-0.141859	-0.280985	-0.107718	0.492542	0.18714	0.52243	0.0575378	-0.230775	-0.349604	-0.0519614	0.492542	-0.320728	-0.241892	-0.0665904	0.492542	-0.054347	-0.152984	0.625359	-0.22543	-0.394114	-0.309971	-0.156374	-0.28165
unknown carotenoids	0.393144	-0.125505	0.811884	0.481715	-0.0800334	-0.336313	0.577567	0.153849	0.738559	0.577818	0.691263	-0.125901	-0.253127	-0.00867983	0.577818	0.259773	0.455045	0.122291	-0.336598	-0.27727	0.311588	0.577818	-0.243696	0.521651	0.169638	0.577818	0.18446	-0.249963	0.222547	-0.0204958	-0.0535981	0.0205268	0.129226	0.133602
neochromes	0.0431375	-0.248362	0.310433	-0.146909	-0.184219	-0.177666	-0.0217514	0.0864963	0.695625	0.820123	0.119575	-0.24892	-0.187494	-0.108149	0.820123	0.470302	0.52589	0.440444	-0.178087	0.00260414	-0.232978	0.820123	-0.219521	-0.0602787	0.414252	0.820123	0.435612	-0.266744	0.000663963	-0.498331	-0.49145	0.153521	-0.510706	-0.471522
neoxanthin	#DIV/0!	#DIV/0!	#DIV/0!	#DIV/0!	#DIV/0!	#DIV/0!	#DIV/0!	#DIV/0!	#DIV/0!	#DIV/0!	#DIV/0!	#DIV/0!	#DIV/0!	#DIV/0!	#DIV/0!	#DIV/0!	#DIV/0!	#DIV/0!	#DIV/0!	#DIV/0!	#DIV/0!	#DIV/0!	#DIV/0!	#DIV/0!	#DIV/0!	#DIV/0!	#DIV/0!	#DIV/0!	#DIV/0!	#DIV/0!	#DIV/0!	#DIV/0!	#DIV/0!	#DIV/0!
luteoxanthin	0.431566	0.0847577	-0.157595	-0.134795	0.0863702	-0.297746	-0.155474	0.685965	-0.236528	0.0141996	-0.170346	0.0847412	-0.187268	-0.0231774	0.0141996	-0.201133	-0.0609796	-0.262609	-0.297736	-0.332552	-0.316679	0.0141996	-0.336298	-0.115199	0.083367	0.0141996	0.0838781	-0.268698	-0.0618437	-0.226557	-0.310586	0.0132595	-0.290782	-0.40813
violaxanthin	-0.518609	-0.194365	-0.352117	-0.257645	-0.210974	-0.194305	-0.0674795	-0.446624	-0.440452	-0.19413	-0.232219	-0.194213	-0.405303	-0.333439	-0.19413	0.446756	-0.339172	0.320443	-0.194192	-0.308441	-0.284815	-0.19413	-0.201618	-0.206474	-0.199478	-0.19413	-0.204723	0.788683	0.107383	0.521745	0.513041	-0.298227	0.330015	0.252713
auroxanthin	-0.0669807	-0.249567	0.502789	-0.129606	-0.18696	-0.0512061	0.22518	-0.119339	0.897215	0.800973	0.157173	-0.250111	-0.103436	-0.0883087	0.800973	0.424044	0.673743	0.398166	-0.0516245	0.0212571	0.0205257	0.800973	-0.0953737	-0.0576157	0.257944	0.800973	0.278534	-0.257345	0.301856	-0.428652	-0.473123	-0.00133064	-0.325961	-0.315626
flavoxanthin	-0.102031	-0.216291	0.35772	-0.0972618	-0.143623	0.0409996	0.0920654	-0.0210402	0.838159	0.924525	0.179999	-0.216925	-0.131333	-0.022361	0.924525	0.393252	0.735501	0.416187	0.0405109	-0.000698204	0.0142512	0.924525	0.00532852	-0.0343412	0.0316363	0.924525	0.0549083	-0.216009	0.126838	-0.38293	-0.415585	-0.186794	-0.370326	-0.389292
lutein	0.172224	0.0399591	0.616409	0.129376	0.101881	-0.319001	0.413669	0.268294	0.697667	0.771991	0.309018	0.0394128	-0.292323	0.168096	0.771991	0.21362	0.760672	0.0689373	-0.319389	-0.396795	0.144025	0.771991	-0.324434	0.113868	-0.206206	0.771991	-0.187205	-0.216623	0.398902	-0.0670163	-0.202401	-0.34936	0.0808415	-0.0302263
zeaxanthin	#DIV/0!	#DIV/0!	#DIV/0!	#DIV/0!	#DIV/0!	#DIV/0!	#DIV/0!	#DIV/0!	#DIV/0!	#DIV/0!	#DIV/0!	#DIV/0!	#DIV/0!	#DIV/0!	#DIV/0!	#DIV/0!	#DIV/0!	#DIV/0!	#DIV/0!	#DIV/0!	#DIV/0!	#DIV/0!	#DIV/0!	#DIV/0!	#DIV/0!	#DIV/0!	#DIV/0!	#DIV/0!	#DIV/0!	#DIV/0!	#DIV/0!	#DIV/0!	#DIV/0!	#DIV/0!
5,8-epoxy-b-carotene	0.048257	0.0796567	0.642314	0.281912	0.138849	-0.168933	0.452017	0.119336	0.742331	0.735036	0.43682	0.0791334	-0.164301	0.188843	0.735036	0.261308	0.772421	0.170089	-0.169309	-0.305901	0.321846	0.735036	-0.141537	0.238416	-0.246306	0.735036	-0.228307	-0.100054	0.319592	0.0832332	-0.0556108	-0.396736	0.182476	0.0963419
a-carotene	#DIV/0!	#DIV/0!	#DIV/0!	#DIV/0!	#DIV/0!	#DIV/0!	#DIV/0!	#DIV/0!	#DIV/0!	#DIV/0!	#DIV/0!	#DIV/0!	#DIV/0!	#DIV/0!	#DIV/0!	#DIV/0!	#DIV/0!	#DIV/0!	#DIV/0!	#DIV/0!	#DIV/0!	#DIV/0!	#DIV/0!	#DIV/0!	#DIV/0!	#DIV/0!	#DIV/0!	#DIV/0!	#DIV/0!	#DIV/0!	#DIV/0!	#DIV/0!	#DIV/0!	#DIV/0!
b-carotene	-0.207189	-0.0391447	0.4911	-0.168293	0.0226471	-0.195758	0.277993	-0.145696	0.729439	0.775941	0.0386496	-0.0396875	-0.21572	0.14166	0.775941	0.345203	0.780966	0.227315	-0.196154	-0.169125	0.0117339	0.775941	-0.255692	-0.179367	-0.14944	0.775941	-0.130235	-0.110545	0.482868	-0.177294	-0.264479	-0.270957	0.0520496	-0.0210732
d-carotene	0.198712	-0.199082	0.759402	0.103357	-0.165045	-0.199197	0.738365	-0.0362129	0.74396	0.439934	0.336597	-0.199376	-0.282725	-0.0810333	0.439934	0.0765717	0.530131	-0.0787556	-0.199417	-0.363961	0.373733	0.439934	-0.186347	0.166747	-0.189	0.439934	-0.178304	-0.21845	0.773209	-0.0508905	-0.173334	-0.318083	0.244146	0.12297
β-cyclocitral	0.0635248	0.0183867	0.433545	-0.0840848	0.080903	-0.132656	0.255235	0.251137	0.673561	0.78095	0.0934637	0.0178358	-0.202786	0.185855	0.78095	0.220274	0.796235	0.137599	-0.133059	-0.233586	0.0805006	0.78095	-0.202395	-0.0895069	-0.304721	0.78095	-0.285678	-0.15393	0.400182	-0.117558	-0.245774	-0.447759	-0.131628	-0.180745
Unknown 33.56 (apocarotenoid)	0.0301141	0.000771696	0.429778	0.0279208	0.0660054	-0.36237	0.227843	0.225523	0.559897	0.816194	0.213073	0.000197402	-0.384232	0.129338	0.816194	0.494111	0.687102	0.331321	-0.362779	-0.360241	-0.048691	0.816194	-0.39873	0.0250221	-0.199166	0.816194	-0.179042	0.101019	0.248935	0.107639	0.00766744	-0.392784	-0.0267799	-0.0367447
b-damascenone	0.0288463	0.413035	0.12426	0.0809005	0.402275	-0.730325	-0.00261205	0.140846	-0.402069	-0.163755	-0.0934096	0.413118	-0.224772	0.353346	-0.163755	0.418428	-0.0961449	0.110753	-0.730197	-0.212041	-0.342774	-0.163755	-0.77328	-0.0674501	0.127868	-0.163755	0.123994	0.514685	0.0246058	0.630871	0.617999	0.175131	0.417853	0.628182
β-ionone	0.0396526	0.113961	0.536579	0.0317606	0.179809	-0.319727	0.271033	0.179069	0.641277	0.815907	0.181322	0.113378	-0.263332	0.322807	0.815907	0.299804	0.807353	0.145432	-0.320138	-0.249871	0.033538	0.815907	-0.363958	-0.0189315	-0.268301	0.815907	-0.248313	-0.109214	0.339135	-0.0141436	-0.0962153	-0.328378	0.0736482	0.0601765
a-terpinol-[xylosyl-(1->6)-glucoside]	-0.325751	0.121352	0.115299	-0.238075	0.190318	-0.335133	-0.153705	0.0675432	0.383107	0.854393	-0.116217	0.120741	-0.29132	0.230268	0.854393	0.592453	0.703834	0.469246	-0.335563	-0.210711	-0.352878	0.854393	-0.422621	-0.296796	-0.120494	0.854393	-0.0992654	0.184248	0.0427534	-0.00636773	-0.0831001	-0.286449	-0.111751	-0.13133
a-terpinol-b-d-glucoside	#DIV/0!	#DIV/0!	#DIV/0!	#DIV/0!	#DIV/0!	#DIV/0!	#DIV/0!	#DIV/0!	#DIV/0!	#DIV/0!	#DIV/0!	#DIV/0!	#DIV/0!	#DIV/0!	#DIV/0!	#DIV/0!	#DIV/0!	#DIV/0!	#DIV/0!	#DIV/0!	#DIV/0!	#DIV/0!	#DIV/0!	#DIV/0!	#DIV/0!	#DIV/0!	#DIV/0!	#DIV/0!	#DIV/0!	#DIV/0!	#DIV/0!	#DIV/0!	#DIV/0!	#DIV/0!
L-Linalool 3-[xylosyl-(1->6)-glucoside]	-0.135762	-0.158993	0.330859	0.00284812	-0.0978737	-0.284044	0.213813	-0.0116621	0.50339	0.775978	0.232136	-0.159527	-0.463613	-0.0208812	0.775978	0.618547	0.556898	0.469343	-0.284436	-0.335854	-0.0498024	0.775978	-0.302365	0.0460609	-0.257278	0.775978	-0.238272	0.313418	0.218265	0.222079	0.170929	-0.456973	0.023522	0.0247757
Limonene-arabinofuranose	-0.0196819	-0.119416	-0.230579	-0.238141	-0.15994	0.143419	0.175411	-0.0598551	-0.324598	-0.498645	-0.275516	-0.119056	-0.063445	-0.307054	-0.498645	-0.606574	-0.310718	-0.576515	0.143673	-0.343593	0.108868	-0.498645	0.163065	-0.180709	-0.309504	-0.498645	-0.322598	-0.208109	0.423533	-0.165245	-0.284981	-0.256661	0.267667	-0.124061
Limonene-arabinofuranose-glucoside	#DIV/0!	#DIV/0!	#DIV/0!	#DIV/0!	#DIV/0!	#DIV/0!	#DIV/0!	#DIV/0!	#DIV/0!	#DIV/0!	#DIV/0!	#DIV/0!	#DIV/0!	#DIV/0!	#DIV/0!	#DIV/0!	#DIV/0!	#DIV/0!	#DIV/0!	#DIV/0!	#DIV/0!	#DIV/0!	#DIV/0!	#DIV/0!	#DIV/0!	#DIV/0!	#DIV/0!	#DIV/0!	#DIV/0!	#DIV/0!	#DIV/0!	#DIV/0!	#DIV/0!	#DIV/0!
Linalool-arabinofuranose	#DIV/0!	#DIV/0!	#DIV/0!	#DIV/0!	#DIV/0!	#DIV/0!	#DIV/0!	#DIV/0!	#DIV/0!	#DIV/0!	#DIV/0!	#DIV/0!	#DIV/0!	#DIV/0!	#DIV/0!	#DIV/0!	#DIV/0!	#DIV/0!	#DIV/0!	#DIV/0!	#DIV/0!	#DIV/0!	#DIV/0!	#DIV/0!	#DIV/0!	#DIV/0!	#DIV/0!	#DIV/0!	#DIV/0!	#DIV/0!	#DIV/0!	#DIV/0!	#DIV/0!	#DIV/0!
Linalyl-b-d-glucoside	#DIV/0!	#DIV/0!	#DIV/0!	#DIV/0!	#DIV/0!	#DIV/0!	#DIV/0!	#DIV/0!	#DIV/0!	#DIV/0!	#DIV/0!	#DIV/0!	#DIV/0!	#DIV/0!	#DIV/0!	#DIV/0!	#DIV/0!	#DIV/0!	#DIV/0!	#DIV/0!	#DIV/0!	#DIV/0!	#DIV/0!	#DIV/0!	#DIV/0!	#DIV/0!	#DIV/0!	#DIV/0!	#DIV/0!	#DIV/0!	#DIV/0!	#DIV/0!	#DIV/0!	#DIV/0!
E-/Z-linalool oxide-arabinofuranose1*	-0.0942059	-0.16105	0.45702	-0.214683	-0.0960777	-0.161272	0.25477	-0.0565745	0.758408	0.824336	0.0432118	-0.161618	-0.273842	0.0560487	0.824336	0.322015	0.747747	0.22136	-0.161696	-0.159864	-0.0233349	0.824336	-0.22866	-0.171936	-0.141659	0.824336	-0.121224	-0.177008	0.465437	-0.280195	-0.340202	-0.27698	-0.114924	-0.172064
E-/Z-linalool oxide-arabinofuranose2*	-0.0632783	-0.165908	0.550926	-0.220906	-0.115528	-0.16608	0.425503	-0.124186	0.750458	0.642088	0.0216638	-0.166347	-0.246532	0.015295	0.642088	0.231558	0.683083	0.101837	-0.166408	-0.195091	0.0839975	0.642088	-0.235269	-0.176943	-0.150899	0.642088	-0.135057	-0.182219	0.685715	-0.229176	-0.323517	-0.281809	0.0164576	-0.0593001
E-/Z-linalool oxide-arabinofuranose-glucoside1*	-0.148042	-0.136523	0.314502	-0.0196725	-0.0700688	-0.273669	0.142585	-0.0142212	0.522781	0.841142	0.208007	-0.137104	-0.44072	0.0496611	0.841142	0.597914	0.60288	0.460795	-0.274095	-0.267315	-0.0935845	0.841142	-0.298624	0.0133589	-0.253916	0.841142	-0.233267	0.245588	0.157841	0.142477	0.122343	-0.406421	-0.0148235	0.00335686
E-/Z-linalool oxide-arabinofuranose-glucoside2*	0.160641	-0.183913	0.509158	0.186674	-0.114248	-0.184151	0.297515	0.173089	0.731685	0.884667	0.450265	-0.184521	-0.354208	0.0152593	0.884667	0.291716	0.653648	0.218772	-0.184606	-0.286302	0.120851	0.884667	-0.148998	0.248084	-0.163129	0.884667	-0.141219	-0.202101	0.143609	-0.152123	-0.179494	-0.298386	-0.083551	-0.157306
E-/Z-linalool oxide-glucoside1*	#DIV/0!	#DIV/0!	#DIV/0!	#DIV/0!	#DIV/0!	#DIV/0!	#DIV/0!	#DIV/0!	#DIV/0!	#DIV/0!	#DIV/0!	#DIV/0!	#DIV/0!	#DIV/0!	#DIV/0!	#DIV/0!	#DIV/0!	#DIV/0!	#DIV/0!	#DIV/0!	#DIV/0!	#DIV/0!	#DIV/0!	#DIV/0!	#DIV/0!	#DIV/0!	#DIV/0!	#DIV/0!	#DIV/0!	#DIV/0!	#DIV/0!	#DIV/0!	#DIV/0!	#DIV/0!
E-/Z-linalool oxide-glucoside2*	#DIV/0!	#DIV/0!	#DIV/0!	#DIV/0!	#DIV/0!	#DIV/0!	#DIV/0!	#DIV/0!	#DIV/0!	#DIV/0!	#DIV/0!	#DIV/0!	#DIV/0!	#DIV/0!	#DIV/0!	#DIV/0!	#DIV/0!	#DIV/0!	#DIV/0!	#DIV/0!	#DIV/0!	#DIV/0!	#DIV/0!	#DIV/0!	#DIV/0!	#DIV/0!	#DIV/0!	#DIV/0!	#DIV/0!	#DIV/0!	#DIV/0!	#DIV/0!	#DIV/0!	#DIV/0!
E-/Z-linalool oxide-rhamnopyranose1*	#DIV/0!	#DIV/0!	#DIV/0!	#DIV/0!	#DIV/0!	#DIV/0!	#DIV/0!	#DIV/0!	#DIV/0!	#DIV/0!	#DIV/0!	#DIV/0!	#DIV/0!	#DIV/0!	#DIV/0!	#DIV/0!	#DIV/0!	#DIV/0!	#DIV/0!	#DIV/0!	#DIV/0!	#DIV/0!	#DIV/0!	#DIV/0!	#DIV/0!	#DIV/0!	#DIV/0!	#DIV/0!	#DIV/0!	#DIV/0!	#DIV/0!	#DIV/0!	#DIV/0!	#DIV/0!
E-/Z-linalool oxide-rhamnopyranose2*	#DIV/0!	#DIV/0!	#DIV/0!	#DIV/0!	#DIV/0!	#DIV/0!	#DIV/0!	#DIV/0!	#DIV/0!	#DIV/0!	#DIV/0!	#DIV/0!	#DIV/0!	#DIV/0!	#DIV/0!	#DIV/0!	#DIV/0!	#DIV/0!	#DIV/0!	#DIV/0!	#DIV/0!	#DIV/0!	#DIV/0!	#DIV/0!	#DIV/0!	#DIV/0!	#DIV/0!	#DIV/0!	#DIV/0!	#DIV/0!	#DIV/0!	#DIV/0!	#DIV/0!	#DIV/0!
E-/Z-linalool oxide-Rhamnopyranoside-glucoside*	0.14517	-0.220651	0.335631	0.49678	-0.173827	0.0169813	0.323192	0.193218	0.49769	0.601449	0.702235	-0.221057	-0.290233	-0.207913	0.601449	0.394175	0.343963	0.405368	0.016664	-0.355743	0.357203	0.601449	0.129882	0.576107	-0.226083	0.601449	-0.211401	0.204232	-0.118887	0.303888	0.232285	-0.494539	-0.0245483	-0.0818958
E-/Z-linalool oxide-Rhamnopyranoside-glucoside2*	0.412492	0.0143209	-0.0541839	0.421482	0.0191513	-0.349579	0.0247701	0.643353	-0.27356	0.0594313	0.410977	0.014278	-0.371808	-0.171967	0.0594313	0.33026	-0.199483	0.232503	-0.34959	-0.506969	-0.0535879	0.0594313	-0.273864	0.456189	-0.0335122	0.0594313	-0.0320821	0.433786	-0.366237	0.568757	0.490362	-0.268598	-0.061661	-0.0339275
Limonene	0.447966	0.399691	0.367717	0.404565	0.428248	-0.221765	0.0896882	0.733596	0.326324	0.329142	0.336096	0.399428	0.18685	0.248868	0.329142	0.0206391	0.42778	0.0175144	-0.221925	-0.201965	0.131971	0.329142	-0.194945	0.289345	0.334132	0.329142	0.343016	-0.359645	-0.197265	-0.0906243	-0.287956	0.096649	-0.203066	-0.232709
(Z)-linalool oxide	0.198575	-0.148515	0.333469	-0.113201	-0.112466	0.167767	0.360749	0.281151	0.61235	0.461542	0.0690385	-0.148828	-0.0737589	-0.0612349	0.461542	-0.0456472	0.562292	-0.0260677	0.167515	-0.18639	0.290364	0.461542	0.103978	-0.0432743	-0.341005	0.461542	-0.330049	-0.233017	0.52107	-0.182054	-0.344742	-0.529063	-0.266416	-0.3557
(E)-linalool oxide	0.070988	-0.231001	0.146974	-0.246357	-0.187611	0.0805353	0.175853	0.267027	0.502906	0.559215	-0.029979	-0.231376	-0.220569	-0.168886	0.559215	0.214023	0.501533	0.21153	0.0802365	-0.234287	0.0503265	0.559215	-0.00565245	-0.145517	-0.280433	0.559215	-0.266912	-0.00409653	0.382768	-0.120433	-0.264485	-0.554381	-0.399245	-0.461766
Linalool	0.124264	0.514235	0.151235	0.501193	0.507248	-0.439982	0.0632865	0.188045	-0.395525	-0.123679	0.275028	0.514282	-0.123056	0.570538	-0.123679	0.0236771	-0.0294348	-0.164402	-0.439892	-0.179133	0.0574107	-0.123679	-0.373245	0.309552	-0.37074	-0.123679	-0.374533	0.339572	-0.21476	0.73158	0.781667	-0.0714941	0.680707	0.806559
Terpineol	0.495976	0.433136	0.229593	0.572703	0.415729	-0.605391	0.155784	0.474964	-0.460313	-0.248353	0.361587	0.433277	-0.223101	0.451143	-0.248353	-0.00921121	-0.214132	-0.253466	-0.605225	-0.277999	0.0172594	-0.248353	-0.532843	0.435944	-0.178004	-0.248353	-0.18457	0.263084	-0.195912	0.719699	0.772447	0.0660085	0.543725	0.728277
Unknown 39.38 (sesquiterpene)	-0.530547	-0.291637	-0.703427	-0.38706	-0.285478	0.776617	-0.467359	-0.207017	-0.0249896	0.097634	-0.309638	-0.291683	0.224731	-0.427128	0.097634	-0.0441142	-0.0197204	0.301839	0.776521	0.174252	-0.0180772	0.097634	0.749141	-0.284914	-0.184364	0.097634	-0.182254	0.0842371	-0.306895	-0.324369	-0.388123	-0.401966	-0.552424	-0.769882
Ylangene	-0.572345	0.228645	-0.724422	-0.357276	0.214982	0.12713	-0.658442	-0.025193	-0.501281	-0.18709	-0.525959	0.228759	0.232997	-0.108783	-0.18709	0.35967	-0.184877	0.476543	0.127221	0.075433	-0.443768	-0.18709	0.0461745	-0.43872	0.267395	-0.18709	0.263193	0.51499	-0.466862	0.149022	0.0221049	-0.00632036	-0.309687	-0.336192
Unknown 39.96 (sesquiterpene)	-0.193174	-0.417702	-0.356948	-0.0759626	-0.431022	0.90696	-0.0500418	-0.213041	0.168782	-0.137217	0.0324565	-0.417573	0.334323	-0.536379	-0.137217	-0.256227	-0.143978	0.107775	0.90698	0.231082	0.414827	-0.137217	0.94349	0.075842	-0.129737	-0.137217	-0.133423	-0.0841247	-0.0993861	-0.275179	-0.330619	-0.32947	-0.447848	-0.607303
pyropheophorbide b	-0.384449	-0.11125	-0.350314	-0.147471	-0.120753	1	-0.181672	-0.25562	0.227873	-0.11106	-0.149621	-0.111163	0.638525	-0.208014	-0.11106	-0.186801	0.0919339	0.208838	1	0.496806	0.423501	-0.11106	0.966163	-0.118181	-0.114176	-0.11106	-0.117176	-0.0286503	-0.117302	-0.215468	-0.308348	-0.287115	-0.476721	-0.506037
pyropheophorbide a	-0.166773	-0.143137	0.000544873	-0.189739	-0.155369	0.188649	-0.177648	-0.328907	0.230628	-0.142954	-0.155842	-0.143026	0.425595	-0.253828	-0.142954	0.272353	-0.143764	0.391537	0.188713	0.519789	-0.129188	-0.142954	0.144655	-0.152055	0.953754	-0.142954	0.951933	-0.128953	-0.141692	-0.430604	-0.402375	0.707033	-0.487496	-0.302315
chlorophyll b	-0.293218	0.266206	-0.287085	-0.306557	0.234967	-0.410022	-0.0889993	-0.0791314	-0.62444	-0.409658	-0.480874	0.266474	-0.208053	0.0592976	-0.409658	-0.019636	-0.244637	-0.205196	-0.409783	-0.385073	-0.354611	-0.409658	-0.459594	-0.402338	-0.166855	-0.409658	-0.177451	0.356708	0.24598	0.324853	0.217868	-0.110247	0.486965	0.309582
chlorophyll a	-0.331311	-0.124384	-0.391699	-0.164881	-0.135014	-0.124346	-0.203121	-0.285818	-0.425678	-0.124233	-0.167297	-0.124287	-0.293414	-0.23259	-0.124233	-0.180091	-0.307442	-0.195146	-0.124274	-0.327508	-0.289245	-0.124233	-0.0483646	-0.132134	-0.127657	-0.124233	-0.131013	-0.00484612	-0.131151	-0.143633	-0.104695	-0.0176961	0.339549	-0.0249154
unknown chl derivative	0.0827584	-0.192558	0.444426	0.114364	-0.120067	-0.130741	0.216012	0.131409	0.744036	0.92064	0.382902	-0.193191	-0.315544	0.0091976	0.92064	0.318168	0.677578	0.272772	-0.131218	-0.225828	0.0724722	0.92064	-0.109982	0.176289	-0.131701	0.92064	-0.108829	-0.206199	0.103452	-0.21838	-0.241253	-0.280895	-0.158855	-0.230819
pheophytin b	0.24217	0.0240421	0.709249	0.345255	0.0848606	-0.275516	0.466915	0.223785	0.745102	0.759307	0.525177	0.023506	-0.245345	0.188726	0.759307	0.221005	0.709714	0.0985298	-0.275899	-0.310531	0.27303	0.759307	-0.231556	0.329726	-0.159108	0.759307	-0.140338	-0.221737	0.264638	0.00114543	-0.0792334	-0.260167	0.136221	0.0881414
pheophytin a	0.390885	-0.0724837	0.749013	0.456299	-0.017868	-0.174667	0.530849	0.25929	0.786793	0.6885	0.65873	-0.0729624	-0.199865	0.0961139	0.6885	0.109407	0.610838	0.0336168	-0.175019	-0.26172	0.391899	0.6885	-0.096579	0.48113	-0.095493	0.6885	-0.078383	-0.341252	0.216743	-0.0732555	-0.126675	-0.192497	0.0701482	0.0291047
Acetaldehyde	-0.0676758	-0.160858	-0.354856	-0.210257	-0.178945	0.682712	-0.272802	0.0367043	0.0829986	-0.214972	-0.211835	-0.160695	0.526984	-0.308313	-0.214972	0.00754584	-0.140846	0.304371	0.682785	0.48733	0.120377	-0.214972	0.609801	-0.136482	0.342243	-0.214972	0.33748	0.00462854	-0.211825	-0.24516	-0.306159	0.0618791	-0.76602	-0.624534
Ethanol	-0.155941	-0.277963	-0.553819	-0.263724	-0.305636	0.718609	-0.386611	-0.0964732	-0.116236	-0.326655	-0.260021	-0.277712	0.442142	-0.426294	-0.326655	-0.0340479	-0.359167	0.281835	0.718739	0.487191	0.0248613	-0.326655	0.669652	-0.150705	0.301913	-0.326655	0.294271	0.0738032	-0.328359	-0.252463	-0.245183	0.0868183	-0.727294	-0.626515
Acetone	-0.0286629	-0.0735394	-0.187897	-0.235651	-0.0891947	-0.385408	-0.300906	-0.274072	-0.481935	-0.190704	-0.27282	-0.0733995	-0.292938	0.236328	-0.190704	0.310096	-0.416	0.106211	-0.385286	0.347288	-0.533444	-0.190704	-0.464078	-0.21958	0.0240321	-0.190704	0.0192884	0.442418	-0.145333	0.295243	0.634135	0.392662	0.0797401	0.522723
2-propanol	0.357914	-0.203707	-0.168023	-0.27885	-0.222605	-0.216243	-0.0406448	0.374205	-0.245336	-0.222096	-0.239583	-0.203535	-0.220879	-0.322371	-0.222096	-0.0702291	-0.32609	-0.142011	-0.216114	-0.217905	-0.304705	-0.222096	-0.271108	-0.162052	0.246687	-0.222096	0.241568	-0.082558	0.135396	-0.185486	-0.222207	0.110449	-0.340024	-0.367522
Ethyl ether	-0.242659	0.42144	0.340072	-0.16249	0.442107	0.35653	0.174621	-0.10231	0.554442	0.228883	-0.240016	0.421246	0.536221	0.55361	0.228883	-0.212263	0.769678	-0.128945	0.356389	0.342197	0.381445	0.228883	0.232479	-0.337777	-0.31278	0.228883	-0.307614	-0.291579	0.494879	-0.154813	-0.310549	-0.245396	0.0445221	0.0841888
Ethyl acetate	0.33784	-0.145772	0.243644	-0.136705	-0.136651	-0.613349	-0.0431872	0.0920914	0.023356	0.124405	-0.0448714	-0.145848	-0.3166	0.0475013	0.124405	0.441943	-0.137893	0.195952	-0.613379	0.129379	-0.49988	0.124405	-0.683464	-0.0738472	0.572851	0.124405	0.577037	0.0429049	0.0128676	-0.0727753	0.118577	0.604889	-0.230609	0.137033
1-butanol	0.382488	-0.191829	-0.356261	-0.198892	-0.206349	-0.135437	-0.207061	0.512436	-0.375168	-0.168156	-0.179453	-0.191696	-0.245862	-0.316034	-0.168156	-0.142897	-0.374545	-0.152302	-0.135341	-0.253161	-0.33262	-0.168156	-0.159084	-0.0789073	0.116919	-0.168156	0.112913	-0.0849214	-0.135978	-0.178968	-0.19184	0.0150499	-0.408338	-0.483441
Unknown 25.22 (furan)	0.0112078	0.0490448	0.653852	-0.0293813	0.0945127	-0.273765	0.53008	0.0084813	0.678512	0.565466	0.125122	0.0486432	-0.215719	0.170741	0.565466	0.15428	0.725164	-0.0174433	-0.274046	-0.328698	0.19898	0.565466	-0.315446	-0.0606046	-0.248916	0.565466	-0.23518	-0.160059	0.699942	-0.0315378	-0.187725	-0.349531	0.249569	0.137716
2-ethylhexanoic acid	0.394029	0.49191	0.618539	0.525656	0.498375	-0.470285	0.438217	0.249741	0.0547727	0.046218	0.383126	0.491839	-0.0948695	0.688673	0.046218	-0.280099	0.293136	-0.507987	-0.470282	-0.20204	0.295498	0.046218	-0.409053	0.342974	-0.410517	0.046218	-0.410117	-0.190973	0.229608	0.379949	0.401755	-0.0308866	0.749772	0.806788
2,6-diisocyanatotoluene	-0.0320934	0.300155	0.265522	0.0876219	0.295876	-0.368708	0.14545	-0.14438	-0.137976	-0.0747055	-0.0247909	0.300184	-0.109527	0.522315	-0.0747055	0.267914	0.0800269	0.0317195	-0.368647	0.124326	-0.0280141	-0.0747055	-0.429911	-0.0401363	-0.294306	-0.0747055	-0.296728	0.467087	0.216555	0.642847	0.746943	-0.0214885	0.471142	0.820098
1-(2,3,6-trimethylphenyl)-3-buten-2-one	-0.0957858	-0.00424783	0.368578	-0.200756	0.0364009	-0.293204	0.33795	0.0337774	0.413086	0.508924	-0.0579583	-0.00460555	-0.353123	0.108487	0.508924	0.362241	0.574688	0.166477	-0.293455	-0.343789	-0.00493509	0.508924	-0.384477	-0.205422	-0.391896	0.508924	-0.379844	0.22575	0.613603	0.217331	0.0852281	-0.520588	0.137818	0.118845
